# Supplementary material for: Draft Genome and Complete Hox-Cluster Characterization of the Sterlet (Acipenser ruthenus)
Source: Front Genet. 2019 Sep 5;10:776. doi: 10.3389/fgene.2019.00776 (PMC6739705; doi:10.3389/fgene.2019.00776)
Supplement: Supplementary file 2 [file DataSheet_2.xlsx]

## Sheet: Sheet1
Data Sheet 2: List of the repetitive sequences, annotated genes and the information of their location, type and GO annotation.)
Hox Gene Name	Location	Length	Note	Sequence
HoxA1α	scaffold716	954bp	Complete	ATGAGCTCCTTTCTAGATTACCCTCTCATCAACGGAGAAACCGGGTGCTCACCCAGGGCTTATCACCCAGACCATGGAATTACAACTTTTCAGTCCTGTGCTGTCACAGCTAATAATTGCAGCCGAGATGATCGCTTTATCGTAGGCAGGGGTACCCAAGGTGGTCCATCTAATCACCAGCCTGGAGCTTACCAGCACCATAACAGTCTGGGGATCTCTTATTCCAGCCACCCCAGCTGTGGCACAGGTTATGGCACGCAGAATTTCTGCACAGGTTACAGCCACTATTCACTGAGCCAGGATGCGGATTCCACTGCAGGATATCCCCAATGTGCCCCAGCTGTGTACACTGGGAATATTTCGTCTTCCATGGTCCAGCATCACCAAGGTTACAGCGGA…
HoxA3α	scaffold716	1239bp	Complete	ATGCAAAAGGCCACTTACTACGACAGCTCTGCAATATACAGTGGCTACCCTTATCATGGAGCTAATGGTTTCAGTTATAATGCCAATCAGCAGCAATACCCCCCCTCATCTCATGTGGAAAGTGGCTACCATCGACCCGCTTGCTCTCTGCAGTCACCTGCCACTCCAATTCCCCATCACAAACCCAATGATATCACAGAAATCTGCATGCGGACCAGTGGTAGCCAGGCCAGCCAACCAACGCTTATACCGGAAAAACAGCAACAGCAGCAAAAACCTGCACCCCAAGCTGCTCCCCCGCCCCCGCCCCCTTCTGTCTCACCACCCCAAAACCCCAGCAACAGCACAAGCAAGAACCCCACACATACTTCACCGAATGCTGCCACAAGCAAACACATT…
HoxA4α	scaffold716	726bp	Complete	ATGAGTTCGTATTTGATAAACTCCAACTACACCGAGCCTAATTTCCCTTCTTGCGAGGAATATTCACAGAACATCTACATAACCAACCCCTCTCCTGAATACTATGAACGACCGAGAGATCCTGGATTCCAGCATCACGAAGCGCTCTATCAGCGATCAAATTGCACGGAAGCTCCCTATGACTACAACAATATCCATTCCAGTGCACAGGAAGGCTTGCTGCAGAGAGGTCACGTTCAATCCCAGCCTGTCCTTCAAAACCACATCCCTCGGCAGAATCCAAACTATGAAGCTGTGCCAGTGACCACAGAATGCAGCCTCAGTGAGAAACATCTATCCGCGCAGAAGGGTGCTAAAGAGCCTATCGTTTACCCCTGGATGAGAAAAGTGCATGTTAAG…
HoxA5α	scaffold716	822bp	Complete	ATGAGCTCTTATTTTGTAAACGCATTCTGCGGTCGTTATCCTAATGGCCCGGATTACCAGTTACATAATTATGGAGATCATAGCTCGGTGAACGAGCAATACAGAGATTCGGCGACCATGCATTCCAGCAGGTACGGCTACGGCTACAATGGGATGGATCTTAGCACTGGGCGCTCGACCTCGAACCACTTTGGCGCTGGTGAAAGTGCTCCCAGCTATGCATCTAGTGCAACAACAGCATCTGCAGAAACCAGGTACAACCAACCTGCAACAGCATCCCACTCGCCTCCACCTGACCCACTACCTTGTTCTACCGTTGCCAGCTCGCCTGTAAGCGAGCCTCGCCGCGCTGTAAAAAACTCCATAGCTAGCCCCACTACCTCTTCCTCCACTCCTAAC…
HoxA6α	scaffold716	681bp	Complete	ATGAGTTCGTACTTTGTGAACACTGCTTTCCCCACTGCCCTGACCAGCAGTCAGGACTCTTTTCTCGGTCAAATCCCCGTGTACACATCTGGGTATGAAGCTCTAAGACACTTTCCAGCGTCCTGTGGAACCTCTACGATCCAAGACAAGACTTATCCATCACCTTGTTTTTATCAGCAATCAAATACAGTACTTGATACAAGAGTGCCCTGTGATTACGGGCCATCCTGTTTTCATCCAGAGAGGGACCCACCTAACGCCTTTCCTGCAGGCAGTGCCGGCGAGCAGAGGACACATAGCGAGTACATGCCGTTCAACGCTGAGCAACAATCCGAACCAGAGTATGCACAAAACAAAGTCTTGAAGGGTGAACCACCCAACCGGAAGTACCCGGGTTCA…
HoxA7α	scaffold716	675bp	Complete	ATGAGTTCTTCTTACTATGTCAATTCTCTTTTTAGCAAATATACTGCGGGGACTTCCCTTTTTCAAAACGTAGACCCGATTTCTTCCTCTTTCGCATCCAGCTCTCAGAGATCCGGTTATGGACCGGGGACTGGTGCTTTTTCTTCCTCCTTGTCTGGGCTGTACAATGTGAACAATGCAATCTACCAGAACCATTCTGTGTTCACGTCTGGGTATAACCTAGGCTCAGAAGCCTACAACCTCCACTGCAACTCCCTCGATCAGAACATTCCTGTTCTGTACAATGAGGCGAGCAAACCCAATTGCGAAAGAACGGATCCTGCTACCCTCAACCCCCGATGTGAAGGACATTTCCAGATGTATCCGTGGATGAGAACTTCAGGTGGTGATAGAAAGCGT…
HoxA9α	scaffold716	774bp	Complete	ATGTCGACTTTAGGGACTCTTGCCAATTATTATGTAGACTCTCTTATAATCCACGAGGGCGAGGATCTCTCACAGTCCAGATATCCCTCTGGTCCAGTGGTTCAACAGGCAAGGCAACCAGCTTTGGCTGAGCACAGTGAACAGACACCATGTAGTTTCCAGCCTAAACCCTGTGTATTCAGCACAACCTGGAGCCCCGTTCACACTCAGCCACCCAGCAATGCTTCCACGGTGTATCACCCGTACGCGCATCACCAGGCTCCGGCTGGAGAAACCGATGGAAGGTGTATGCGTTCTTGGTTACTGGAGCCAATGCCCGGAGCTTTGCCTTTCCCCGGATTAACACCAAACAGCCACTACGACATTAAACCCGAGCCTCTGAGCAGGAGAGGTGACTGC…
HoxA10α	scaffold716	1017bp	Complete	ATGTCATGCTCAGACGGCCCGACTGGAAACTCGTTTTTAGTAGACTCTTTGATCAGTGGCGGCCGAGCAGAAGGAGGAGGTGGGGGTTACTCTCAGAGCAGTGGGGGCTACTTGCCACCAGTTTCAGAGCTGTCCTACGGATTGCCGAATTGTGGATTTTTTTCTGGACTGGGTAAACGGAACGAGGGTAACTCTCACGCTATGGTCCCCACGTCCAGCCCCTACATGTCTGGGATGGAGGTATGGCTAGATCCGCCACGATCCTGCCGCATGGAGCAACCTATTGGCCAGCAGCAGGTAGCGCCTTGCTCCTTTTCTCCGAACATTAAAGAGGAGAGTGCTTATTGCCTGTATGAGTCAGAGAAGTGCCCGAAAGGTTCAACGGCAGATGATCTATCC…
HoxA11α	scaffold716	849bp	Complete	ATGATGGATTTTGATGAGCGAGTTTCTGTGGGCTCTAACATGTATTTGCCCAGTTGTACGTACTACGTGTCGGGTCCTGATTTCTCCAGCCTACCTTCCTTTTTACCCCAGACACCGTCTTCTCGCCCCATGACGTACTCTTATTCGTCTAACCTGCCCCAGGTTCAACCTGTGAGAGAAGTAACCTTCAGGGATTATGCCATTGATGCATCCAATAAATGGCACCACAGAAGCAATCTATCCCATTGTTATACAGCAGAAGAGATTATGCACAGAGACTGCCTGCCTGCTCCTACAACTAGCATGGGCGAAATGTTCGCGAAAAACAGTTCCACTGTGTACCATTCAAGCTCCAATGCGACGTCCAATTTCTACAGTAGCGTGGGGAGAAATGGTGTG…
HoxA13α	scaffold1401	785bp	Partial	ATGACAGCGTCATTACTCCTCCGTCCCCGCTGGATTGACCCGGTGATGTTCCTTTACGACAACGGTTTAGATGAAGTGAACAAAAACATGGAAGGATTTGCAGGAGGCAACTTTGCCGCGAATCAGTGCAGAAATCTAATGGCCCATCCTGCTTCCCTGGCTCCTAGCACTGCTTACACGTCGAGTGAGGTGCCAGTTTCTGGCATGGCTGAGCCTGTCAAGCAGTGCAGCCCCTGTTCTGCAGCCCAGAGCTCTTCCAGTGCCTCTCTTCCCTATGGATATTTTGGCAGCGGCTACTACCCCTGTAGGATGGCACACCACAACAGCATTAAGTCCTGCGCGCAACCCTCCGCCTATGGGGAGAAGTATATGGACACATCAGGCTCTGGCGAAGAATTC…
HoxA1β	scaffold91	954bp	Complete	ATGAGCTCCTTTTTAGATTACCCGCTCATCAACGGAGACACCGGGTGCTCACCCAGGGCTTATCACCCAGACCATGGAATTACAACTTTTCAGTCCTGTGCTGTCACAGCTAATACTTGTAGCCGAGATGATCGCTTTATCGTAGGCAGGGGTACCCAAGGTGGTCCATCTAATCACCAGCCTGGAGCTTACCAGCACCATAACAGTCTGGGGATCTCTTACGCCAGCCACCCCAGCTGTAGCACAGGTTATGGCACGCAGAATTTCTGCACAGGTTACAGCCACTATTCACTGAGCCAGGATGCGGATTCCACTGCAGGATATCCCCAATGTGCCCCAGCTGTGTACACTGGGAATATTTCGTCTTCCATGGTCCAGCATCACCAAGGTTACAGCGGA…
HoxA2β	scaffold91	1098bp	Complete	ATGAATTACGGATTTGAGCGAGAGACTGGTTTTATCAATAGTCAGCCGTCGCTTGCTGAGTGCCTGACATCTTTTCCCCCTGTCGGTGATACATTTCAAAGTTCATCAATCAAGAAGTCGACGCTTTCACACTCGACACTGATTCCACCTCCTTTTGAGCAGACCATTCCAAGCCTAAACCCAGGCATCCACCCTCGCCACAACCGGCCAAAACAGAGTCCAAATGGCAGCAGCCCTTTACCGGCCGCCACTCTCCCGCCGGAGTACCCCTGGATGAAGGAGAAAAAAGCGTCTAAGAAAAATCACCTGCCGACTTCTTCAGCAACAGCCACTTCAACAGAACCGCTCTGTTTCCCCCCGAAAGATTCGCCTGAGATTCTGGATAACGGTGGTGGGGGA…
HoxA3β	scaffold91	1242bp	Complete	ATGCAAAAGGCCACTTACTACGACAGCTCTGCAATATACAGTGGCTACCCTTATCAAGGAGCTAATGGTTTCAGTTATAATGGCAATCAGCAGCAATACCCCCCTTCATCTCATGTGGAAAGTGGCTACCATCGACCCGCTTGCTCTCTGCAGTCACCTGCCACTCCAATTCCCCATCAGAAACCCAATGATATCACAGACAGTTGCATGCGGACCAGTGGTAGCCAGGCCAGCCAACCAACGATTATACCGGATAAACAGCAACAGCAGCAGCAACCTGCTCCCCAAGCTGCTCCCCCACCCCTGCCCCCTTCTGTCTCACCACCCCAAAACCCCAGCAACGGCACAAGCAAGAACCCCACGCATACTTCACCGAATGCTGCCACAAGCAAACACATT…
HoxA4β	scaffold91	726bp	Complete	ATGAGTTCGTATTTGATAAACTCCAACTACACCGAGCCTAATTTCCCTTCGTGCGAAGAATATTCGCAGAACAACTATGTAACCAGACGCTCTCCTGAATACTATGAACACCCGAGAGATCCTGGATTCCAGCATCATGAGGCGCTCTATCAGCGACCAAACTACACGGAAGCGCCCTACGACTGCAACAATATCCATTCCAGTGAACAGGAAGGCTTGTCGCAGAGAGGTCACGTTCAATCCCAGCCTGTCCTTCAAAACCACATCGCTCGGCAGAATCCAAACGATGAAGCTGTGGCAATGACCACAGAATGCAGCCTCAGAGAGAAACATCTATCCGCGCAGAAGGGTGCTAAAGAGGCTATCGTTTACCCCTGGATGAGAAAAGTGCATGTTAAG…
HoxA5β	scaffold91	888bp	Complete	ATGAGCTCTTATTTCGTAAACTCATTCTGCGGTCGTTATCCTAATGGCACGGACTACCAGTTACATAATTATGGAGATCATAGCTCGGTGAACGAGCAATACAGAGATTCGGCGACCATGCATTCCAGCAGGTACGGCTACGGCTACAATGGGATGGATCTTAGCACTGGGCGCTCGACCTCGAACCACTTTGGCGCTGGTGAAAGTGCTCCCAGCTATGCATCTAGTGCAACAACAGCATCTGCAGAAACCAGGTACAACCAACCTGCAACAGCATCCCACTCGCCTCCACCTGACCCACTACCTTGTTCTACCGTTGCCAGCTCGCCTGTAAGCGAGCCTCGCCGCGCTGTAAAAAACTCCATAGCTAGCCCCACTACCTCTTCCTCCACTCCTAAC…
HoxA6β	scaffold91	690bp	Complete	ATGAGTTCGTACTTTGTGAACACTGCTTTCCCCGCTGCCCTGACCAGCAGTCAGGACTCTTTCCTCGGTCAAATCCCCGTGTACACATCTGGGTATGAAGCTTTAAGACACCTTCCAGCTTCTTATGGAACCTCCACGATCCAAGACAAGACTCATCCATCACCTTGTTTTTATCAGCAATCAAATACAGTACTTGATACAAGAGTGCCCTGTGATTACGGGCCATCCTGTTTTCATCCAGAGAGGGACCCACCTAACGCCTTTCCTGCAGGCAGTGCCGGCGAGCAGAGGACACATAGCGAGTACATGCCGTTCAACGCTGAGCAACAATCCGAACCAGAGTATGCACAAAACAAAGTCTTGAAGGGTCAACCACCCGACCGGAAGTACCCGGGTTCA…
HoxA7β	scaffold91	612bp	Complete	ATGAGTTCTTATTATGTGAATTCTCTTTTTAGCAAATATACTGCGGGGACTTCCCTTTTTCAAAATGTAGACCCGACTTCTTCCTCTTTCACATCCAGCACGCAGAGATCCGGGTATGCACCGGGGACTGGAGCCTTTTCTTCCTGCTTGCCTGGTTTGTACAATGTGAATAATGCAATCTACCAGAACCACTCTGTGTTCACGTCTGGGTATAACCTAGGCTCAGAAGCCTACAACCTCCACTGCAACTCCCTCGATCAGAACATTCCTGTTCTGTACAATGAGGCGAGCAAACCCAATTGCGAAAGAACGGATCCTGCTACCCTCAACCCCCGATGTGAAGGACATTTCCAGATGTATCCGTGGATGAGAACTTCAGGTGGTGATAGAAAGCGTGGG…
HoxA9β	scaffold91	774bp	Complete	ATGTCGACTTCAGGGACTCTTGCCAATTATTATGTAGACTCTCTTATAATCCACGAGGGCGAGGATCTCTTACAGTCCAGATATCCCTCTGGTCCAGTGGTTCAACAGGCAAGGCAACCAGCTTTGGCTGAGCACAGTGAACAGACACCATGTAGTTTCCAGCCTAAACCCTGTGTATTCAGCACAACCTGGAGCCCCGTTCACACTCAGCCACCCAGCAATGCTTCCACGGTGTATCACCCGTACGCGCATCACCAGGCTCCGGCTGGAGAAACCGATGGAAGGTGTATGCGTTCTTGGTTACTGGAGCCAATGCCCGGAGCTTTGCCTTTCCCCGGATTACCACCAAACAGGCAGTACGACATTAAACCCGAGCCGCTGACCAGGAGAGGTGACTGC…
HoxA10β	scaffold91	1008bp	Complete	ATGTCATGCTCAGACAGCCCGGCTGGAAACTCGTTTTTAGTAGACTCCTTGATCAATGGCAGCCGAGGCGAAGGAGGTGGGGGTTACTATCAGGGCAGTGGCTACTTGCCACCAGCTTCAGAGCTGTCCTGCGTACTGCCGAATTGTGGATTTGTTTCTGGACTGGGTAAACGGAACGAGGGTAACTCTCACGCTATGGTCCCCACGTCCAGCCCCTACATGCCGGGGATGGAGGTATGGCTAGATCCGCCACGATCCTGCCGCATGGAGCAACCTGCGAGCCAGCAGCAGGTAGCGCCTTGCTCCTTTTCTCCGAACATTAAAGAGGAGAGTGCTTATTGCCTGTATGAGTCAGAGAAGTGCCCGAAAGGTTCAACGGCAGAGGATCTCTCCTTTTCA…
HoxA11β	scaffold91	621bp	Partial	ATGATGGATTTTGATGAGCGAGTTTCTGTGGGCTCTAACATGTATTTGCCCAGTTGTACGTACTACGTCTCGGGTCCTGATTTCTCCAGCATCCCTTCCTTTTTACCCCAGACACCGTCTTCTCGCCCCATGACGTACTCTTATTCGTCTAACCTGCCCCAGGTTCAACCTGTGAGAGAAGTAACCTTCAGGGACTATGCCATTGATGCATCCAATAAATGGCACCACCGAAGCAATCTATCCCATTGCTATTCAGCAGAGGAGATTATGCACAGAGACTGCCTGCCTTCCCCTACAACTAGCATGGGGGAAATGTTCGTGAAAAACGGCTCCGCTGTGTACCATTCAAGCTCCAATGCAACGTCCAGTTTCTACAGCAGCGTGGGGAGAAATGGTGTG…
HoxB1α	scaffold184	972bp	Complete	ATGGACAATCCCAGAATGAACTCTTTTCTAGAGTACACCATTTGTAACCGCGGGACAAGCGCCTACTCGCCCAAGAACGGGTACCCCCATTTGGATCAAGGGATCGCAGCTTCCTTTCCGCCCTGCTCAGGTACGGCCAGTGACAGCTATAATAACGCTGATGGACGCTTTTTCGTGGGAGGGAGCGCTCCCGCCGTCTCCGCCTCCCAGCATCAGCACCAGAATCCAGGCTACCCGCATCACCACCCGCATCATGCTAACATAGGGCTGCCCTACGCCAGTACCGGCCCGGCCGGGTACGGCTCCCAAACGTGCCCAAACCCTGAGTATGGGCACCAGTACTATCTCAGCCAAGAACAGCAGGACGGAGTTTATTTCCAGACCTCCGGATATTCTGGC…
HoxB2α	scaffold184	1158bp	Complete	ATGAATTTTGAATTTGAGAGGGAGATCGGGTTCATAAACAGCCAGCCTTCCCTTGCAGAGTGCCTGACATCCTTTCCCGCTGTCCTGGAGTCATTTCAAACTTCATCAATCAAGACCTCGACATTAATTCCTCCTCCTTTTGAACACACCATTCCCAGCCTAAATCCGTGCACCAGCAGCCAGCCGCGACCGAGAAGCCCCAAACGGATTCCTAATGGCCTCCTTCTCCAGGAACCGGCACAGCAACCCCCGGCTCCCCCGGTTCCCTTTACCCCGGTGGCGGCCGAGTTCCCATGGATGAAGGAAAAGAAATCCTCAAAGAAAAACCATCACCAGTCCGCTGCCGGTGTGACAGGCACAACCTCCGCCTCTGCCTCGCTATCTTCTTCTGGCTTTCTC…
HoxB3α	scaffold184	1233bp	Complete	ATGCAGAAAACTACCTACTACGACAACTCGACGTTATTCGGGGGCTACTCTTATCAAGGGGCCAACGGCTTCGGTTATGAGGCCCCCCAGCCGCATTATCAGTCTTCGGCCCACCTCGAGGCGGACTACCAGAGGTCCGCGTGTTCGCTCCAGTCGCTTGGCAACAGCACCCAGCAACACGCTAAGTCTAAAGACCCGAATGGAAGCTGCATGCGCCCCAGTTTGCCATCTGAGCACCACCGCCCCCCTCCTGTGTCACCGCCACAGAACCCTGACAACAGCGCGTCCAACAGCGGCGGCGTGGCTAAGCAGCCCGGCAGCAAAAGCGCTTCATCAAAGTCATCCTCCTCCTCCTCCTCCCTCCCACCCAACCCTACTTTAACCAAACAGATATTCCCT…
HoxB4α	scaffold184	747bp	Complete	ATGGCCATGAGTTCATTTTTGATCAACTCCAACTATGTGGACCCGAAGTTTCCACCGTGTGAGGAGTATTCACAGAATGATTACCTACCGAGCCACTCTCCGGAGTACTACAGCGGCCACAGGCGAGACGCGGCTCTGCAACATGAAGCGATGTTCCACCAGCGGTCAGCTTGCACGGATCAGCCCTACTCCTCCTGCCAAGGTCCCGCGAAGCCTGTCGTAGTCCGTTCGTCCCCCAGGGGTCACGTCCAGCTGCAGGCCGGTCTGCAGAACCAGCTGCCCGAGCCGAACCACCACTGTGAGTCGGTCACCCCAAGCCCTCCACCCGCTTGCAGCCAAAACTCTGTGAACCAAATCACCTCTTCTCCCACCAGTTCTTGCAAGGAGCCCGTAGTTTAC…
HoxB5α	scaffold184	615bp	Partial	ATGAGTTCCTACTTTGTAAACTCTTTCTCAGGGCGCTATCCAAATGGCCCCGACTATCAGTTGCTAAATTATGGAACCAGTAGCAACGCTATGAACGGCACTTACAGGGACACCGGCACCATGCATTCGGGCTCGTACGGCTACAACTACAATGGAATGGACCTCAGCGTGAACCGATCCGCCACTTCCAGCCATTTCGGGGCCGTTGGAGAAAGCTCCGGTTCTTTCCAGTCGCCGGCACAGGAGAACCGCTTCAGACAGCCCTCCAGCTGCTCGCTGTCGTCCCCCGAATCCCTTCCCTGCTCCAACAGCGAGACCCTCGGACCCAAATGCTCCTCGCCCCCGTCCGATCAGCCCGCCAACCCGGGCATTATCAGCAACAACAGCAGCAGCAGCAGC…
HoxB6α	scaffold184	690bp	Complete	ATGAATTCCTATTTCGTAAACTCCACTTTTCCGGTGACTCTTCCCGGAGCACAGGACTCATTTCTGGGCCAGATACCGTTATATTCATCTGGATACACGGATCCTTTAAGACACTACCCCGGCGCTGCTTATGGAGCTGCCAGCAGCGTCCAAGACAAGACGTACCCTTCCCCTTACTACCAGCAGGCTAGCGGTGCCTACAGCCGGACAGCCCCCTCCGCCGCTTGCGACTACGGTGCAGCTGGTTTTTACAGAGAAAAGGACCCGTCTTGCGCGATCTCCGGTTTGGAAGAACATTCTCTGATTCTGAATCCAGAACAACGGAAGTCGGATTGCGCAGCGCAGAATAAAAACATATTTGGGGAGAGTGAAGACCAAAAAGCTACTACCGTCTATCCA…
HoxB7α	scaffold184	663bp	Complete	ATGAGTTCTTTGTATTATGCGAATGCTTTATTTTCCAAATATCAAGCTGCAAGTTCGGGTTTCCCGACCGCGGGATTTCCAGACCAAACTTCATGCGCGTTTGCCACCGGTTCCCAAAGAGCCTCCGGTTATGGCTCGGGGTCCAGTACCGCTTCGTTCTCCTCCTCCGTGCCGGGACTCTACGGTAACGGCAGCGGCGTGCACACTCCGAATCCGGCCATGTACCCAGCTGGCTACGGTCTCAACGCGGGCTGTTTTAACATGCATTGCTCCCCGTTCGAACAGAACCTTTCGGTGATGTGCGCCGGGGATAATCCCAAACAGACCTGCAGGAAAGCGGAGGAGAGAGACTCCGACCAGCAAAACGAAGCCAACTTCTGCATCTATCCTTGGATGCGG…
HoxB8α	scaffold184	741bp	Complete	ATGAGTTCCTATTTTGTCAACTCTCTCTTCTCCAAATATAAAAGCGGAGATTCATTGCGTCCTAATTATTACGAGTGTGGGTTCGCTCAGGACCTCGGCGCAAGACCCACTGTAGTCTATGGACCCAGTACCGGGACCGGTTTCCAGCACTCTACTCAGCTCCAGGATTTTTACCACCACGGCACATCCTCTCTCTCCGCTACCCCTTACCAACAGAATTCCTGCGCCGTGGCCTGTCACGGGGAGCCGGGCAATTTCTATGGATACGACGCCCTGCAGAGACAGGCACTCTTCGGAACCCAGGATTCTGATTTGATCCAATACAGCGACTGCAAACTCGCCTCCAGCATCGGAGAAGACGCGGAAGTCACCGAGCAGAGCCCCTCTCCCACGCAGCTC…
HoxB9α	scaffold184	786bp	Complete	ATGTCCATTTCTGGAGCTCTTAGCAATTACTATGTCGATTCTATCATAAGTCACGAAAGCGAAGACACGACCTCAGCCAAGTTCTGCAGTGGACAATATGCGAGTTCCAGACCCCCAGGACTCGCTGAGCATCTAGAGTTTCCTTCGTGTAGTTTTCAGCCGAAACCTCCGGTTTTTAGCGCATCTTGGAATCCTTTTAATCCGCATTCGTCGACCGGTTTGTCTGCCGTATACCATCCATACCTCCCGTCTCAGAATGCCCCGTCTCCGGACAGCAGGTACCTACGGACTTGGCTCGATTCAGTCCCAAGGACAGACCCTCTATCCGGGCAGGGGCAGGTCAAAGCAGAACCGTTGCTGGGGCACCTCGGAGAGACGCAGAAAATCGGAGGACAGTAC…
HoxB10α	scaffold184	897bp	Complete	ATGAATGATCCCCACCAGCACCTGCACCAGCGCCTCCACCAGCAGCAGCAGCAGCAGCACGGCTTTGGCTTGCCTGAGCACCATTTCCTCCCGAGGATGGTGAACTGGGTAGAGCACTCCCAAGCCAGCCGCGGACAGCAGCTCCGTCCTTGCCCCTACACCACGTCCAACGGAAAAGACGAGTCCTATTTCTTTTTTGACACAGACAAACACTCAAAACCCTTGCCAGACGTTTCCGCTTTTACGAGGCTGATGTCAGAGATGGGCTCCCTGAGCAACGCCAGCGGAAACCTCCAAAGCTGCTTCCGTCCAGACCAGTCCTACACCGCTGTCAAACCCGTCGAATACACCCAGCACCACATACCTCCCGCTGCCCACTCGCTCTCGTCAAACTCAGAC…
HoxB13α	scaffold184	918bp	Complete	ATGACAACTGCCCTGCTCCTTAATCCTCGCTGGGCGGACACTGTCATGTTTGTATACGATAAAAACTTGGATGAGATCAACAAGAGCATGGAAGGACTGGTGGGTGCAGGCAACTTGTCAGCCAACCAGTGCAGGAATCTAATGGCCCATTCTGCCTTGGGCGGCCACCCTTCCTCGCTGGTGCACGGCTCCGGCTATTCCGCAGTAGATGTGTCCGGGTCGGGATCACTGGAAATCGGCAAACAGTGCGCCCCTTACCCGGCAGTTCCACAAGGCTCCTCCACGGCCCCTCTTCCGTGTGGGTATTTCGGCGGTGGTTATTATTCCTGTCGAATGGGGAGAGGGTCTATTAAGTCTTGTACCCAACCAACTGCCTTGTCAAGCTATTCTTCAGAAAAG…
HoxB1β	scaffold1000	972bp	Complete	ATGGACAATACCAGAATGAACTCTTTCCTAGAGTACACAATTTGTAACCGCGGGACTAGCGCCTACTCGTCCAAGACCGGGTATCCCCATTTGGATCAAGGGATCGCAGCTTCCTTTCCGCCCTGCTCAGGTACAGCCAGTGACAGCTATAGTAACCCTGATGGACGCTTTTTCGTGGGAGGGAGCGCACCCGCCGCCTCCGCCTCCCAGCATCAGCACCAGAACCCGAGCTATCCGCATCACCACCAGCATCATGCCAACATGGGGCTGCCTTATGCCAGTACCGGCCAGGCCGGATACGGCTCCCAAACGTGCCCGAACCAGGAATACGGGCACCAGTACTATCTCAGTCAAGATCAGCAGGATGGAGTCTACTTCCAGTCCTCTGGTTATTCTGGC…
HoxB2β	scaffold1000	741bp	Partial	GAAGCCCATAGCGCATTGGATAATGGGAGCGGTTCCAGGAGACTCCGGACAGCCTACACCAACACCCAGCTCCTGGAACTAGAAAAGGAGTTTCACTTCAATAAGTACCTTTGCCGGCCTCGCAGGGTGGAGATAGCCGCCTTGCTGGATCTAACCGAGAGGCAGGTCAAAGTCTGGTTTCAGAACCGGAGAATGAAGCACAAAAGGCAGACGACGCATCACAGGGACGGCCAAGAAGGGGACCCGGGTTCCTTTGAGGCCATGGAAGAAGGGGAGGACGGATCCCCGTTTGCCGGCCTGCCCCTGGAGGCGTCCGGGTCAACGGCGTTAGAAAGGGAAACGACGTGCGGTTCGGCTTCTTCTTTTAGGACTAACAATAATAACAATTGTACGAAGCAG…
HoxB3β	scaffold1000	1233bp	Complete	ATGCAGAAAACTACCTACTACGACAACTCGACGCTATTCGGAGGCTACTCTTACCAAGGGGCCAACAGCTTCGGCTATGAGGCCCCCCAGCCGCCATACCAGTCCGCGGCCCAACTCGAGACGGACTACCAGAGGTCCGCGTGTTCGCTCCAGTCGCTTGGCAACAGCACCCAGCAGCACGCTAAGTCTAAAGACCTAAATGGAAGCTGCATGCGCCCCAGTTTGCCATCTGAGCACCACCAGGCGCGCCCAGTGTCACCTCCTCAGAACCCCGCCAACAGCGCGTCTAACAGCGGCGGCGCGGCGCAGCAGCCCGGCAGCAAAAGCGCTTCATCAAAGTCCTCCTCCTCCTCCTCCTCCCCCCCACCCAACCCCACTTTAACCAAACAGATATTCCCT…
HoxB4β	scaffold1000	406bp	Partial	ATGGCCATGAGTTCCTTTTTGATCAACCCGAACTATGTGGACCCCAAGTTTCCACCGTGTGAGGAGTATTCACAGAATGATTACCTACCGAGCCACTCTCCGGAGTACTACAGCGGCCAGAGCCGAGACGCGGCTCTGCAACATGAGGCGATGTTCCACCAGCGGTCAGCTTGCACAGATCAACCCTACTCCTCCTGCCAGGGTCCCGGGCAGCCGGCCGTAGTCCTCTCTTCCCCTAGGGGTCACGTCCAGCCGCTACCTGAACCGAACCACTGTGAGTCGGTCACCCCAAGCCCTCCACCCAACTGCAGCCAAAACTCTGCGAACCAAATCACTTTTTCTCCCACCAGTTCTTGCAAGGAGCCCGTAGTTTACCCGTGGATGAAAAAAGTGCATGTC…
HoxB5β	scaffold1000	669bp	Partial	ATGAGTTCCTACTTTGTAAACTCGTTCTCAGGGCGCTATCCAAATGGCCCCGACTATCAGTTGCTAAATTATGGAACCAGTAGCAACGCTATGAACGGCACTTACAGGGACACCGGCACCATGCATTCGGGCTCGTACGGCTACAACTACAATGGAATGGACCTCAGCGTGAACCGATCCAACACTCCCAGACACTTTGGGGCTGTTGGGGAACGCTCCGATCCTTTCCAGTCGCCGGCACAGGACAGCCGCTTCAGACAGCCCTCCAGCTGCTCGCTGTCGTCCCCCGAATCCCTCCCCTGCTCCAACAGCGAGACCCTCGGACCCAAAAGCTCCTCGTCCCCGTCTGATCAGGCCACCAACCCGGGCATCATCAGCAACAACAACAGCAGCAGCAGT…
HoxB6β	scaffold1000	693bp	Complete	ATGAATTCCTATTTCGTAAACTCCACTTTTCCGGTGACTCTTCCCGGAGCACAGGACTCATTTCTGGGCCAGATACCGTTATATTCATCTGGATACACGGATCCTTTAAGACACTACCCCGGCGCTGCCTATGGAGCTGCCAGCAGCGTCCAAGACAAGACGTACCCTTCCCCTTACTACCAGCAGGCTAGCGGTGCCTACAGCCGGACAGCCCCCTCCGCCGCTTGCGACTACGGTGCAGCTGGTTTTTACAGAGAAAAGGACCCGTCTTGCGTGATCTCCGGTTTGGAAGAACATTCTCTGATTCTGAATCCAGACCAGAGGAAGCCGGACGCCGCGGCGCAGAATAAAAACATATTTGGGGAGAGTGAAGACCAAAAAGTAGCTACTCCGGTCTAT…
HoxB7β	scaffold1000	681bp	Complete	ATGAGTTCTTTGTATTATGCGAATGCTTTATTTTCCAAATATCAAGCTGCAAGTTCGGGTTTCCCGACCGCGGGATTTCCAGACCAAACTTCATGCGCGTTTGCCACCGGTTCCCAAAGAGCCTCCGGCTATGGTTCGGGGTCCGGTGCAGCTTCGTTCTCCTCCTCTGTGCCGGGACTCTACAGCAACGCGGGCGGCGTGCACCCACAAAATCCGGGCATGTACCCCGCTGGCTACGGTCTCAACGCGGGTTCGTTTAACATGCATTGCTCCCCGTTCGAGCAGAACCTTTCAGTGATGTGCGCCGGGGATAATCCCAAACAAACCTGCAGCAAAGCGGAGGAGAGAGACTCCGACCAGCTGAATGAAGCCAACTTCCGGATCTATCCTTGGATGCGA…
HoxB8β	scaffold1000	421bp	Partial	ATGAGTTCCTATTTTGTCAACTCTCTCTTCTCCAAATATAAAAGCGGAGATTCGTTACGGCCTAATTATTACGAGTGTGGGTTCGCTCAGGACCTCGGCGCAAGACCCACTGTAGTCTATGGACCCAGTACCGGGACCGGTTTCCAGCACTCTACTCAGCTCCAGGATTTTTACCACCACGGCACATCCTCTCTCTCCGCTACTCCTTACCAGCAGAATCCCTGCGCCGTGACCTGCCACGGGGAGCCGGGCAATTTCTATGGATACGACGCCCTGCAAAGGCAGACCCTCTTCGGCAACCAGGATTCTGATTTGGTCCAGTACAGCGACTGCAAACTCGCCTCCAGCATCGGAGAAGACGCGGAAGTCACCGAGCAGAGCCCGTCTCCCACGCAGCTC…
HoxB9β	scaffold1000	747bp	Complete	ATGTCCATTTCTGGAGCTCTTAGCAATTACTATGTTGATTCAATCATAAGTCACGAAAGCGAAGATGCGACCTCAGCCAAATTCTCCAGTGGACAGTATGCGAGCGCCAGACCCCCGGGACTTCCTGAACATCTAGAGTTTCCTTCGTGTAGTTTTCAGCCGAAACCTCCGGTTTTTAGCTCGTCTTGGAATCCTTTTAATCAGCATTCGTCGACCGGTTTGTCTGCCGTCTACCATCCATACCTCCCGTCTCAGAATGTCCCGTCTCCGGACAGCAGGTACCTACGGACTTGGCTCGATACAGTCCCAAGAACAGACCCTCTGCCCGGGCAGGGGCAGATCAAAGTAGAGCCGCTGCTTGGACACCTCGGAGAGACCCAGAAAATCGGAGGACAGGAG…
HoxB10β	scaffold1000	867bp	Complete	AACCACCGGCATCAGCAGCAGCAGCAGCACGGCGTGGGCTTGCCCGCGCACCAGTTCCTCCCGGGGATGGTAAACTGGGTAGAGCACTCCCAAGCCAGCCGCGGACAGCAGCTCCGTCCTTGCCCCTACACCACGTCCAACGGAAAAGACGAGTCCTATTTCTTTTTTGACACAGACAAACACTCAAAACCCTTGCCAGACGTTTCCGCCTTTACGAGGCTAATGTCAGAGATGGGCTCCCTGAGCAGCGCCAGCGGACCTATTCAAGGCTGTTTCCGTCCAGACCAGTCCTACACTGCCGTCAAACCCGTCGAATACACCCAGCACCACATACCTCCCGCTGCCCACTCGCTCTCGTCAAACTCAGAGGCGGCCACTCAGCTGTTTAATTTAAGCTAC…
HoxB13β	scaffold1000	921bp	Complete	ATGACCACTGCCCTGGTCCTTAATCCTCGCTGGGTGGACACTGTCATGTTTGTATACGAAAACAACTTGGATGAGATAAACAAGAGCATGGAAGGACTGGTGGGTGCAGGAAACTTCTCAGCCAACCAATGCAGGAATCTAATGGCCCATTCTGCCTTGGGAGGCCACCCTTCCTCGCTGGTGCACGGCTCAGGCTATCCCACAGTAGATGTGTCCGGATCGGGATCAAGGGATGTCGGCAAACAATGCGCCCCTTGCTCGGCAGTTCCACAAGGTTCCTCCACGGCCCCTCTACCTTATGGATATTTCGGCGGTGGTTATTATTCCTGCCGAATGGGGAGAGGGTCTCTTAAGTCTTGCACCCAACCCACTGCTTTGTCTAGCTATTCTTCAGAAAAG…
HoxC5	scaffold1902	687bp	Complete	ATGAGCGCGTACCTAACAAATTCATTTTACAAGCAAGCAGCTCAGGAGCCGTCCGCCTATTCCATGCAAAGTTACGGAAACTATGGCTGTGCCACTGAACTCAGTGCCTCCAGGTACTGCTACGGTGGGCTCGATCTCACCCTCCCTTTCCCTGCCTCTGCTCCTGCAAACTCTTACTGCCGCGGGGATATGGACTCGACTCTGGGAGGCTGCGACCCCGGGGACCGGGCTTCACCCTGCACAGAGACCGCCGCGTCCTCCACACTCGCTCCGGGCTCGGACGGGCTCAGGATTTACTCTAAAGCGGAGGGGCAGACCTGCGTTAAAAGCAGCGACGGCGGCGGCACCGGTGAAATCAAAGTAGAGGCGAAACAGCCCGTACAGCAGCGAAGACAACAA…
HoxC6	scaffold1902	759bp	Complete	ATGTTTCAATTGTTGATATTGAAAAAAGAAAGCAAGAGACAGAAAGAAAGAAGAAAGAAAGAAAAAGAAAAAGAAAGAAAGAAAGAAAGAACAAGCGCAGGGCAAGACGTTTTACCCAACGTAGCCCTGAACACCGCCGCCTATGACCCGGTGAGGCACTTCTCCACATACGGTGCCGCCGTGGCGCAGAATCGGATATACTCGTCCCCTTTCTACTCGCCCCAAGAAAACGTGGTGTTCGGCTCCAGTCGGGGACCTTATGAATACGGATCTAATGTGTTTTACCAAGATAAAGACATGCTTCCCAGCTGCAGGCAGTCGGCTATGGGCCACACTTCGCAGTCTTCCATAGCGCAGGACTACAGCACTGACCCGAGCAGGACTGCGGGGCAGGAGCAA…
HoxC8	scaffold1902	777bp	Complete	ATGAGTTCTTATTTTGTAAATCCTCTGTTCTCCAAATACAAAGGAGGGGAGTCGCTGGAACCAACTTACTACGATTGCAGGTTTCCTCAGAGCGTCTCCCGGAGCCATGCGCTGGTTTACGGTCCAGGTGCGGCGCCTCCCGGCTTCCAACACCCGAGCCATCACGTCCAAGACTTCTTCCACCACGGAACTGCCACCGTCTCCAACTCGGGCTTTCAACAGAGCCCGTGCGCGCTGGCTTGCCACGGCGACACCTCCAAGTTCTATGGGTACGACGCTCTTCCCAGGCAGTCGCTTTACGGTTCACAGACAGAAGCGACCACGGCTCCCTACCCAGACTGTAAATCCACCGGCGCAGGCTCCAGCGAGGGGCAAAGCCACCTAGCCCAAAATTCATCT…
HoxC9	scaffold1902	822bp	Complete	ATGAATGTAAAAGAGACGGCAAACCACACCATGTCGACCACAGGTCCCATAAGCAACTATTACGTAGATTCTTTGATTAGCCACGAAAGCGAAGAGGCGCTGACATCAAGATTCGCCGCAGCTACCGGAGCTCACACTGGGGGTCCCCGGACAGCCGGTTTGGTCCCGGAGTGTACCGACTTTCCCTCCTGCAGCTTTGCGCCCAAACCCACCGTGTTTACCTCGTCCTGGGGCCCCGTGCATTCGCAATCTCCGGTCGTGTATCACCCCTACACACACCAGCCGCACATAGGAGCCGATTCCAGGTATGTGCGCTCCTGGCTGGAGCCTATCTCCGGCGCCGTCTCCTTCCCTAGCTTCCCAGCCAACAGCAGGCATTACGGGCTTAAGACTGACTCT…
HoxC11	scaffold1902	915bp	Complete	ATGTTTAACTCAGTGAATCTAGGCAATTTCTGCACCCAAACGCGCAAAGAACGATCTGCTGCTGAATTTGGGGAGAGGACCGGCTGTGCCTCCAATCTATATCTCCCGAGCTGCACTTATTACGTGCCCGAGTTTTCAGCGGTGCCCTCGTTTTTACCACAGGCCCCTTCTCGCCAAATCACATACCCATATTCTACAAATCTGTCTCAAGTGCAGCCGGTGAGAGAGGTGCCCTATGGCTTGGATCCCTCCAGTAAATGGCACCACAGAAGCAATTATGCCTACGCTGCGGAAGAACTCATGCACAGAGAGTGCCTACCGTCTTCGACCATGACAGAAATGCTAATGAAAAACGAGAGCGTGTACAGTCACCACCAGCACCCGAACTCGAACCACCCC…
HoxC12	scaffold1902	825bp	Complete	ATGGGCGATCATAATCTTCTTAATCCCGGTTTTGTGGGACCTCTAGTGAACATCCACACGGGAGACGCCTTCTACTTTCCCAATTTCAGAGCATCGGCTGGAGGGCAACTGTCCGGGCTGCCGTCTCTCTCATACCCGAGAAGGGACAATGTCTGCTCGCTACCTTGGGCTTCCTCCGAGCCCTGCAATGGATATGCCCAGTCTTACCTCGGCAGCCCAATGTCCATTAACCCTTCCTTCAACCGAGCCTGCGATTTAGCCAGACCGGAGGATGGCAAGTGCTATTACAACAGCGGTAACATCAGCAGGGAAGCTTGCTCGGAGAACGGCACCCTCAAGCGAGAGGACCGGCTCAGGGACAGCTCCATAGCGCCCGACCATGCAGGGCTACATAACGGC…
HoxC13	scaffold1902	927bp	Complete	ATGACGACTTCGTTGGTTCTGCATCCACGTTGGGCGGATACCTTCATGTACGTGTATGAAAAAAGCCCGCATGAAAATAATCACAATAAAAACTCAGCCATGGAGGTACTAAGTGGAAATTGTCCAGCGAGCCACTGCCGGGATTTGATCAACCACCACCACCCAGCTATAGGTCGCCATTCCGGGAGCATTGCAACTCACCAAGGGTCGGTCTATTCGGACATTTCTTCCCCGGACCCCAGCAGGCAGTGCCCCGCACCCCAGACTTCTTCCAGCGCGCCCCTGGGCTACGGCTACCCCTTCGGAAGCCCTTACTACGGGTGCCGGCTGTCCCATTCGCACAACGTGAACTTACAGCAGAAGCCTTGCTCCTACCACCCCGCTGAAAAGTATGCTGAA…
HoxD1α	scaffold429	915bp	Complete	ATGAATACTTACTTTGACTATTTTTCAAGTGGAGACGTTTTAGCATTGTCAGCTAAGTTCTGCCATGCTGAACACAGGCCTGGCCCTCTGCAACCTTATTCCGTTCCTGGAGAGAGTATGGGGAGTGTGCCCGTAGGTGCAAATTACCAAGATCAGCATCAATCTCATACTCGTTCACCAATCAGGTTTCCTCCGGGTACTTTAGAAATACCCTACGATAGCAGTCAAAATGGGGCCGAGTTCAGCTACCTGGGCCAGGGTGCAGGATATGGTTTAACATATGGGTGTAATAACGAAGCAGACGACATCGGGCCACAGGTCCAGTACATGACTTCTGTATACCCAGGAAATGGATCATTTCCACTTAACCATGGACAATCTGGTTACAACAGCCTTGGT…
HoxD2α	scaffold429	1032bp	Complete	ATGAACAGCGGGTTTGATAGAGAGGTTGGATTTATCAACAGCGAGCCGTCCTTAGCGGAGTGCCTTACATCCTTTCCTCCTCTTGGTGAGACATTTCAAAGTTCATCAATCAAAAACTCGTCGCTTTCAGATTCGACACTGATTCCTCCTCCCTTTGAACACGGCATTCTGAACTCTGGAAACACATTTCAAAAGGAGAGAACGCAAACTTCGCAAGATATTGACAGAGCAGTCTTAGGGAGCAAACCTTTGGAATACCCATGGATGAAAGAGAAGAAAACACATAAAAAGAAAAGGCATGCTCCGCCAGCCACATTTTCCTCTGGATCTTCCAATGAAGATAACGAAGAATTTCAGGAAAACTGCACTGGTGACCTATTTGACAACTCGAGAAGACTA…
HoxD3α	scaffold429	1236bp	Complete	ATGCTATTGGATAAGGCCCTATCCCTTTGAGAAAACACAATGCAGAAAGCCGCCTACTATGACAATTCTGGACTTTTTGGGGGCTATTCTTACACTAAATCTGATGCATACAGTTACAATTCTACACACCAACCGTACCCACCATCCGCTATTGAGAACGATTTTCAGAGTTCGGTATGTACCGGCACTATACAAACACCAACTATTAGACCCCCCAGCCACAAATCCAGTGACATAAATGGCAGCTGCATGCGAACAAGTGGCAACCAGGGCAGTAGCCAACCAGCTAACATCAGTGAACAGCAGCAAGCACCTCCTCTGCCAGCATCTTCGCCTAACTCAAGTAGTACTTCAACACAGAAAAAAAAGTCTGCCTCCAACTCTTCAGTCAACTCTACC…
HoxD8α	scaffold429	744bp	Complete	ATGAGTTCTTACTTTGTAAATCCCTTTTATTCAAAGTACAAGGCTGCTGAGACAATAGGTCCAACGTACTACGACTGCCCGTTTTCACAAGATGTTAATAGCAGACACACCGTTATGTATGGCAGCAGCGCAAGTTTCCAGCACCCAACACAAGTTCAACAATTTTACCATCATGGAACCTCAGCAATCCAGAATGCGGGATATCAACCGAATCCTTGTGGAATTACGTGTCACGGTGACCCCAGTAAATTTTACGGATACGATAATTTACAGAGGCAGCTGCTCTTCACTACACAGCAAGAGACCGAGCTGGTACAGTATCCTGACTGTAAATCGTCCAGTAGTAATACTGGCGAAGATCCAGAGCACTTAAATCAGAACTCGTCTCCTTCTCAGATG…
HoxD9α	scaffold429	804bp	Complete	ATGTCGGCCGGTGGTACACTTAGTAACTATTATGTTGATGCTATCATGGGGCATGAAGCAGAGGACGCTTATGGGGCAAGGTTCGCACAAGGAGCACACAGCACAACCTCAAGGCCATCAGGTGTGGGAGACAGTCCTGATTTTTCTTCTTGTAGCTTTGCACCCAGATCTGCGGTGTTTTCCACGTCTTGGTCCCCGGTTCACACTCAGTCTAGTGCCGCAGTGTCGGGGATCTATCATCCCTACATGCACCAGTCACACCTTGCCGCAGCAGAAAGTAGATATGTACGTTCCTGGGTAGATCCACTCTCCACTTCGGTTTCTTTTCCCGGCTTCCACCCGAACAGTCGGCATTACGGGATCAAGCCAGAAACTTTACCATTGTCCAAGAGGACTGAG…
HoxD10α	scaffold429	1005bp	Complete	ATGTCCTTTCCCAACAGCTCTCCTGCTGCTAATACCTTTTTAGTTGACTCTTTGATCAGTGCTTGCAGGGGTGATAGTTTCTATTCCAGCAGCAATATGTACATGCCGTCGAGCACAGAAATGGGAATTTATGGAATGCAAACCTGTGGACTACTGCCGTCTCTTGGTAAAAGGGGAGAAATTAATCACCAGAACATGGGCATGAATGTCCATTCTTATGTACCTCAGATAGATAACTGGGCAGATCCGACCAGAGCGTGCAGAATAGAACAACCCGCCACCCAACAGATGCCCACGTGCACTTTTCCATCTAATATAAAAGAAGAAAGTACTTGCTGTATGTATTCTGACAAGAGAGCAAAGGTCAGCTCTTGTGAAATTCCCGCCTACGCGAGCCTG…
HoxD11α	scaffold429	828bp	Complete	ATGACGGAGTTTGATGATCGCAGCAACTGTGCCTCAAATATGTATTTACCGAGTTGTACATATTATGTCTCAGCACCAGATTTTTCGACAGTGTCATCGTTTTTACCACAAACTACTTCGTGTCAAATAAATTGTCCCTATTCTTCAAATATAACACAAGTTCAACCTATACGGGACGTGGCTTTCAGAGACTATGGACTTGAACACCCTAGTAAATGGCATTATAGAGGCAACTATGCCTCTTACTACTCAACAGACGATCTAATGCACAGAGATCGAATCCAGTCATCGACTAGAACGGAAATGTTTCGAAAGAATGACCCCCTGTATAGTCACCAAGGGAGCGCGGATGCATCATGCAATTTCTTCACCAATGTTGGACGAAACGGAGTTCTTCCT…
HoxD12α	scaffold429	810bp	Complete	ATGTGTGAGCGTAATCTTCTCAGTTCTGGCTATGTTGGCTCTCTTTTGAATTACCCTTCCCCGGACTCCTTTTATTTTCCAAATTTACGGGGAAATGGAGCTCAGCTAACAGGGCTTCCCCCGATTTCTTACACCCGGAGTGAGGTGTGCTCGCTCCCGTGGACTCCCCCAAGTTCTTGCACTTCTCCGCCACAGAGCCGCGCCTTCAGTGGCTACTCTCAACCTTTTTTGACCAATTCTGTACCACTAAGTACTAACCCTAGCAACCACAACAAAGGATCATTGGAAGACACCGGTAAATACTACTTCCAGAACGCAAGCCTCAAACCAGAGGAACCGTGTAGACGATCTCCATCTTTCTCAAGCGAGCACGGACTTAATTCTGCCAACGCCAGCTCT…
HoxD13α	scaffold429	852bp	Pseudo	ATGGAAGGAGCGGGAGAGGATAATTCCTCATATCAGTGCAGGAGTGTTTTGCCTTCTGTTTTTGGAGCTCATTCCAACCAGATTGCAGCAGCGTCAACCACATACTCAATAGCAAACCGGTCAAACCCTCTAAGCTCCGAGCATTCCGTAAATCGGTTTCCACCTCGGGCAGACTCTAGAGCCTCTCCCAACAAGTCTATCGGTTACGGTTGTCATTTTGGAAATAGTTGTTATGGTTACAAAATGCCCCATGGTGTTGGAGTCCAACAGAACGCAATGAAACAAACAGCACATGCGCCTATTGGCGAATATTCAATGGAGAAGTACATAAACTGTAACGAAATACCGCAAAGGACTAAGGAATTGACATGCTATCCAGGCTACACAGGTTCATACCCG…
HoxD14α	scaffold429	756bp	Complete	ATGGATCCCAGGTCTCCACAATACAAACTCCTAGAGCCATCTAGCGGTAGAGGTGGAATACTGCAAGATGGGACGAGGCCCATTGAAAAAATGTGTTCTGGAAGCACGGGCTTTCGTTCCTCTGTGACTCCTCCTTTAAATCCCACAACAGGCTGGAATTCTTTTGGTTTTTACCATGAATCCCGTGGAAGTGCAGAAAGAGAACGAACTGGAGTTTTACCTGAGGCGTCCGGATACTCTACAAACCAATTCCAAACGGCAGACAATCATATATCTTCATTCTCTAGTCACTGTCAGAACACCTATGATCGAAGCGAATACTCAACATGCTCTCCAATATATCATCACTGGCCTTTAGACTACCCTTGGGGGTCACCTGCGTACCCAGGCCAGGTAGAG…
HoxD1β	scaffold49	891bp	Complete	ATGAATACTTACTTTGAGTATTTTTCAAGTGGAGACGTTTTAGCATTGTCAGCTAAGTTCTGCCATGCTGAACACAGGCATGGCCCTCTTCAAACTTATTCCGTTCCCGGAGAGAGTATTGGGAGTGTGCCCGTAGGTGCAAATTACCAAGATCAGCATCAATCTCATACTCGTTCACCAATCAGGTTTCCTCCGGGTACTTTAGAAATACCCTACGATAGCAGTCAAAATGAGGCCGAGTCCAGCTACCTGGGCCAGGATGCAGCATATGGTTTGACATATGGATGTCATAACGAACCAGACGACATCGGGCAACAGGTTCAATACATGACTTCTGTATACCCAGGAAATGAATCATTTCCACTTAACCACGGACAATCTGGTTACAACAGCCTTGGC…
HoxD2β	scaffold49	1032bp	Complete	ATGAACAGCGGGTTTGACAGAGAGGTTGGATTTATCAACAGCGAGCCGTCTTTAGCGGAGTGCCTTACATCCTTTCCTCCTCTCGGTGAGAAATTTCAAAGTTCATCAATCAAAAACTCGTCGCTTTCAGATTCGACACTGATTCCTCCTCCCTTTGAACACGGCATTCTGAACTCTGGAAACACATTTCAAAACGAGAGAACGCAAACTTTGCAAGATATTGACAGAGCAGTCTTAGGGAGCAAGCCTTTGGAATACCCATGGATGAAAGAGAAGAAAACACATAAAAAGAAAAAACATTCTCCTCCAGCCACACTTTCCTCTGGATCTTCCAATGAAGATAACGAAGAATTTCAGGAAAACTACACCGGTGACCTATTTGACAGCTCGAGAAGACTA…
HoxD3β	scaffold49	1245bp	Complete	ATGCTATTGGATAAGGGTATCCAGGCCCTATCCCTCTGAGAAAACACAATGCAGAAAGCCGCCTACTATGACAATTCTGGACTTTTTGGGGGCTATTCTTACACTAAATCTGATGCATACAGTTACAATTCTGCCCACCAACCGTACCCACCATCCACTATTGAGAACGATTTTCAGAGTTCGGTATGTACCGGCACTATACAAACACCAACTATTAGACCCCCCAGCCACAAATCCAGTGACATAAATGGCAGCTGCATGCGAACAAGTGGCAACCAGGGCAGTAGCCAACCAGCTAACATCAGTGAACAGCAGCAAGCACCTCCTCTGCCAGCATCTTCGCCTAACTCAAGTAGTACTTCAACACAGAAAAAAAAGTCTGCATCCACCTCTTCAGTT…
HoxD8β	scaffold5447	744bp	Complete	ATGAGTTCTTATTTTGTAAATCCCTTTTATTCAAAGTACAAGGCTTCTGAGACAATAGGTCCAACGTACTACGACTGCCCGTTTTCACAAGATGTTAATAGCAGACACACCGTTATGTATGGCAGCAGCGCAAGTTTCCAGCACCCAACACAAGTTCAAGAATTCTACCATCATGGGACCTCAGCAATCCCGAATGCGGGATATCAACCGAATCCTTGTGGAATTACGTGTCACGGTGACCCCAGTAAATTCTATGGATACGATAACTTACAGAGACAGCAGCTCTTCACGACACAACAAGAGACCGAGCTGGTACAGTATCCTGACTGTAAATCGTCCAGTAGTAATACTGGCGAAGATCCAGAGCACTTAAATCAGAACTCGTCTCCTTCTCAGATG…
HoxD9β	scaffold5448	804bp	Complete	ATGTCGGCCGGTGGTACACTTAGTAACTATTATGTTGATGCTATCATGGGGCATGAAGCAGAGGACGCTTATGGGGCAAGGTTTGCACAAGGAGCACACAACACGACCTCAAGGCCATCAGGTGTGGGAGATAGTCTTGATTTTTCTTCTTGTAGCTTTGCACCCAAATCTGCGGTGTTTTCCACGTCTTGGTCCCCTGTTCACCCTCAGTCTAGTGCCGCAGTGTCGGGGATCTATCATCCCTACATGCACCAGTCACATATTGCCGCAGCAGAAAGTAGATATGTACGTTCCTGGATAGATCCACTCTCCACTTCGGTTTCTTTTTCTGGCTTCCACCCGAACAGTCGGCATTACGGGATCAAGCCAGAAACTTTGCCATCATCCAAGAGGACTGAG…
HoxD10β	scaffold5449	1005bp	Complete	ATGTCCTTTCCCAACAGCTCTCCTGCTGCTAATACCTTTTTAGTTGACTCTTTGATCAGTGCTTGCAGGGGTGATAGTTTCTATTCCAGCAGCAATATGTACATGCCGTCCAGCACAGAAATGGGAACTTCTGGAATGCAAACCTGTGGACTACTGCCGTCTCTTGGTAAAAGGGGAGAATTTAACCACCAGAATATGGGCATGAATGTCCATTCTTATGTACCTCAGATAGATAACTGGGCAGATCCGACCAGAGCGTGCAGAATAGAGCAACCCGCCACCCAACAGATGCCCACGTGCACTTTTGCAACTAATATAAAAGAAGAAATTACTTGCTGTATGTATTCTGACAAGAGAGCAAAGGTCAGCTCTTGTGAAATTCCCGCCTACACGAGCCTG…
HoxD11β	scaffold5450	828bp	Complete	ATGACGGAGTTTGATGATCGCAGCAACTGTGCGTCAAATATGTATTTGCCGAGTTGTACATATTATGTCTCAGCACCAGATTTTTCGACAGTGTCATCGTTTTTACCACAAACTACTTCGTGTCAAATAAACTGTCCCTATTCTTCAACTATAACACAAATACAACCTGTACGGGACGTGGCTTTCAGAGACTATGGACTTGAACACCCTACTAAATGGCATTATAGAGGCAACTATGCTTCTTACTACTCAACAGACGATCTAATGCACAGAGATCGAATCCAGTCATCGACTCGAACGGAAATGTTTCGAAAGAATGACTCCGTGTATAATCACCAGGGGAGCTCGGATGCATCATGCAATTTCTTCACCAATGTTGGACGAAATGGAGTTCTTCCT…
HoxD12β	scaffold5451	810bp	Complete	ATGTGTGAGCGTAATCTTCTCAGTTCTGGCTATGTTGGCTCTCTTTTGAATTTCCCTAACCCGGACTCCTTTTATTTTCCAAATTTACGGGGAAATGGAGCTCAGCTAACAGGGCTTCCCCCGATTTCTTACACCCGGAGTGAGGTGTGCTCGCTCCCGTGGACTCCCCCAAGTTCTTGCACCTCTCCGCCACAGAGCCGCGCCTTCAGTGGCTACTCTCAACCTTTTTTGACCAATTCTGTACCACTAAGTTTTAACCCTAACAACCACAACAAAGGATCATTGGAAGACACCGGTAAATACTACTTCCAGAACGCAAGCCTCAAACCAGAGGAACCGTGTAGACGATCTCCATCTTTCTCAAGCGAGCACGGACTTAATTCTGCCAACGCCAGCTCC…
HoxD13β	scaffold5447	834bp	Complete	ATGGAAGAAGCGGGAGGGGATAGTTCCTCATACCAGTGCAGGAGTGTTTTGCCTTCTGTTTTTGGAGCTCATTCCAGCCGGATTGCATCAGCGTCAACCGCATACTCAATAGCAAACCGGACGAACCCTCTAAGCTCCGATCATTCAATAACACAATTTCCACCTCGGGCAGGCTCAACAGCCTCTCCTAACACGTCTATCGGTTACGGTTGTCATTTTGGAAATAGTTATTATGGTTACAAAATGCCCCACGGTGTTGGAGTCGAACAGAACGCAATGAAAGAAACTGCACATGCGCCTATGGGCAAATATTCAATGGAGAAGTACATGGATATGTCTGGTTTGTCCAACACAACTGAATTTACATGGTATCCAGACTACACAGGCTCATACCCGCGG…
