# Supplementary material for: Draft Genome and Complete Hox-Cluster Characterization of the Sterlet (Acipenser ruthenus)
Source: Front Genet. 2019 Sep 5;10:776. doi: 10.3389/fgene.2019.00776 (PMC6739705; doi:10.3389/fgene.2019.00776)
Supplement: Supplementary file 3 [file DataSheet_3.xlsx]

## Sheet: Sheet1
Data Sheet 3: List of the predicted Hox genes in the sterlet genome assembly.)
Location	Repeat_ID	Gene_ID	Repeat_Type	GO_Annotation
scaffold7712	Denovo_TE1084328	xtx_GLEAN_10002796	Unknown	GO:0004655; porphobilinogen synthase activity; function
scaffold7746	Denovo_TE1085862	xtx_GLEAN_10001476	LINE/CR1	GO:0005198; structural molecule activity; function
scaffold7759	Denovo_TE1086353	xtx_GLEAN_10001471	LINE/CR1
scaffold7835	Denovo_TE1089277	xtx_GLEAN_10001440	DNA/CMC-Chapaev-3	GO:0005089; Rho guanyl-nucleotide exchange factor activity; function
scaffold7835	Denovo_TE1089279	xtx_GLEAN_10001440	DNA/CMC-Chapaev-3	GO:0005089; Rho guanyl-nucleotide exchange factor activity; function
scaffold7837	Denovo_TE1089398	xtx_GLEAN_10001439	LINE/CR1	GO:0005515; protein binding; function
scaffold7859	Denovo_TE1090361	xtx_GLEAN_10001434	LINE/CR1
scaffold7891	Denovo_TE1091739	xtx_GLEAN_10006612	SINE/MIR
scaffold7944	Denovo_TE1093674	xtx_GLEAN_10001405	DNA	GO:0004190; aspartic-type endopeptidase activity; function
scaffold7972	Denovo_TE1094760	xtx_GLEAN_10001396	LINE/CR1	GO:0003677; DNA binding; function
scaffold7977	Denovo_TE1094936	xtx_GLEAN_10001391	DNA/TcMar-Tc1
scaffold7979	Denovo_TE1095110	xtx_GLEAN_10001390	Unknown
scaffold7979	Denovo_TE1095130	xtx_GLEAN_10001390	Simple_repeat
scaffold8005	Denovo_TE1096190	xtx_GLEAN_10002068	LTR	GO:0005089; Rho guanyl-nucleotide exchange factor activity; function
scaffold8015	Denovo_TE1096671	xtx_GLEAN_10001380	Unknown
scaffold8015	Denovo_TE1096680	xtx_GLEAN_10001380	Unknown
scaffold8016	Denovo_TE1096702	xtx_GLEAN_10001378	Unknown	GO:0005634; nucleus; component
scaffold8019	Denovo_TE1096793	xtx_GLEAN_10002450	Satellite
scaffold8030	Denovo_TE1097099	xtx_GLEAN_10001373	DNA	GO:0006629; lipid metabolic process; process
scaffold8043	Denovo_TE1097702	xtx_GLEAN_10001367	Unknown
scaffold8115	Denovo_TE1100632	xtx_GLEAN_10003455	SINE/MIR
scaffold8115	Denovo_TE1100649	xtx_GLEAN_10003455	Unknown
scaffold8115	Denovo_TE1100650	xtx_GLEAN_10003455	DNA/TcMar-Tc1
scaffold8115	Denovo_TE1100692	xtx_GLEAN_10003455	Simple_repeat
scaffold8264	Denovo_TE1106294	xtx_GLEAN_10001303	Simple_repeat	GO:0005525; GTP binding; function
scaffold8284	Denovo_TE1107037	xtx_GLEAN_10001296	Unknown	GO:0005515; protein binding; function
scaffold8347	Denovo_TE1109354	xtx_GLEAN_10001280	LTR/Gypsy	GO:0005515; protein binding; function
scaffold8393	Denovo_TE1111091	xtx_GLEAN_10001270	SINE/MIR	GO:0046983; protein dimerization activity; function
scaffold8434	Denovo_TE1112630	xtx_GLEAN_10004052	DNA	GO:0004930; G-protein coupled receptor activity; function
scaffold8441	Denovo_TE1112993	xtx_GLEAN_10001256	DNA/Maverick
scaffold8441	Denovo_TE1113002	xtx_GLEAN_10001256	DNA/Maverick
scaffold8463	Denovo_TE1113645	xtx_GLEAN_10003155	DNA
scaffold8463	Denovo_TE1113646	xtx_GLEAN_10003153	LTR/Gypsy	GO:0005874; microtubule; component
scaffold8493	Denovo_TE1114596	xtx_GLEAN_10004784	LTR/Pao
scaffold8509	Denovo_TE1115287	xtx_GLEAN_10003748	LTR/Gypsy	GO:0004888; transmembrane signaling receptor activity; function
scaffold8517	Denovo_TE1115549	xtx_GLEAN_10003836	Simple_repeat	GO:0005242; inward rectifier potassium channel activity; function
scaffold8526	Denovo_TE1115918	xtx_GLEAN_10001231	LTR	GO:0005515; protein binding; function
scaffold8548	Denovo_TE1116782	xtx_GLEAN_10001225	Unknown	GO:0005525; GTP binding; function
scaffold8550	Denovo_TE1116852	xtx_GLEAN_10003690	SINE/MIR	GO:0003676; nucleic acid binding; function
scaffold8611	Denovo_TE1119243	xtx_GLEAN_10001214	DNA/Ginger	GO:0004672; protein kinase activity; function
scaffold8611	Denovo_TE1119254	xtx_GLEAN_10001214	DNA/Ginger	GO:0004672; protein kinase activity; function
scaffold8693	Denovo_TE1122199	xtx_GLEAN_10001192	LINE/CR1	GO:0046872; metal ion binding; function
scaffold8703	Denovo_TE1122539	xtx_GLEAN_10002032	Simple_repeat	GO:0005515; protein binding; function
scaffold8737	Denovo_TE1123708	xtx_GLEAN_10001183	LTR/Gypsy
scaffold8737	Denovo_TE1123727	xtx_GLEAN_10001184	Unknown	GO:0005509; calcium ion binding; function
scaffold8795	Denovo_TE1125885	xtx_GLEAN_10004190	LTR/DIRS	GO:0005515; protein binding; function
scaffold8887	Denovo_TE1128921	xtx_GLEAN_10005702	Simple_repeat	GO:0000166; nucleotide binding; function
scaffold8887	Denovo_TE1129013	xtx_GLEAN_10005702	LTR/Pao	GO:0000166; nucleotide binding; function
scaffold8949	Denovo_TE1131210	xtx_GLEAN_10004364	LINE/L2	GO:0003824; catalytic activity; function
scaffold8951	Denovo_TE1131307	xtx_GLEAN_10002549	DNA/TcMar-Tc1
scaffold8951	Denovo_TE1131374	xtx_GLEAN_10002550	LINE/CR1	GO:0046872; metal ion binding; function
scaffold8983	Denovo_TE1132510	xtx_GLEAN_10004194	DNA/Sola	GO:0005737; cytoplasm; component
scaffold8995	Denovo_TE1132960	xtx_GLEAN_10003871	DNA/MULE-MuDR	GO:0005509; calcium ion binding; function
scaffold9051	Denovo_TE1135002	xtx_GLEAN_10001104	DNA/Novosib	GO:0005515; protein binding; function
scaffold9066	Denovo_TE1135399	xtx_GLEAN_10001098	LINE/CR1
scaffold9141	Denovo_TE1137697	xtx_GLEAN_10001066	SINE/MIR	GO:0005515; protein binding; function
scaffold9141	Denovo_TE1137700	xtx_GLEAN_10001066	SINE/MIR	GO:0005515; protein binding; function
scaffold9141	Denovo_TE1137721	xtx_GLEAN_10001066	SINE/MIR	GO:0005515; protein binding; function
scaffold9158	Denovo_TE1138375	xtx_GLEAN_10001063	Unknown
scaffold9164	Denovo_TE1138559	xtx_GLEAN_10001062	LINE/CR1	GO:0005515; protein binding; function
scaffold9167	Denovo_TE1138683	xtx_GLEAN_10008704	SINE/MIR	GO:0006812; cation transport; process
scaffold9189	Denovo_TE1139854	xtx_GLEAN_10001057	DNA	GO:0035556; intracellular signal transduction; process
scaffold9189	Denovo_TE1139864	xtx_GLEAN_10001057	SINE/MIR	GO:0035556; intracellular signal transduction; process
scaffold9250	Denovo_TE1141831	xtx_GLEAN_10001043	DNA/Novosib
scaffold9250	Denovo_TE1141841	xtx_GLEAN_10001043	LINE/CR1
scaffold9342	Denovo_TE1144865	xtx_GLEAN_10001022	DNA/TcMar-Tc1	GO:0004571; mannosyl-oligosaccharide 1,2-alpha-mannosidase activity; function
scaffold9362	Denovo_TE1145584	xtx_GLEAN_10001016	Unknown	GO:0005515; protein binding; function
scaffold9404	Denovo_TE1146822	xtx_GLEAN_10002897	LTR
scaffold9404	Denovo_TE1146823	xtx_GLEAN_10002897	LINE/L2
scaffold9406	Denovo_TE1146874	xtx_GLEAN_10001010	LINE/CR1
scaffold9406	Denovo_TE1146879	xtx_GLEAN_10001010	LINE/CR1
scaffold9498	Denovo_TE1149826	xtx_GLEAN_10000992	LTR/Gypsy	GO:0004190; aspartic-type endopeptidase activity; function
scaffold9550	Denovo_TE1151631	xtx_GLEAN_10004451	DNA/hAT-Charlie	GO:0005515; protein binding; function
scaffold9550	Denovo_TE1151646	xtx_GLEAN_10004451	DNA/CMC-Chapaev-3	GO:0005515; protein binding; function
scaffold9633	Denovo_TE1154896	xtx_GLEAN_10000967	Simple_repeat	GO:0017134; fibroblast growth factor binding; function
scaffold9666	Denovo_TE1156014	xtx_GLEAN_10002308	Simple_repeat	GO:0005509; calcium ion binding; function
scaffold9811	Denovo_TE1160818	xtx_GLEAN_10000928	LINE/CR1
scaffold9827	Denovo_TE1161263	xtx_GLEAN_10000923	LINE/CR1	GO:0003676; nucleic acid binding; function
scaffold10080	Denovo_TE1165734	xtx_GLEAN_10003083	Unknown
scaffold10146	Denovo_TE1167637	xtx_GLEAN_10003001	LINE/L2	GO:0003924; GTPase activity; function
scaffold10165	Denovo_TE1168155	xtx_GLEAN_10000846	DNA	GO:0004867; serine-type endopeptidase inhibitor activity; function
scaffold10165	Denovo_TE1168156	xtx_GLEAN_10000846	LINE/CR1	GO:0004867; serine-type endopeptidase inhibitor activity; function
scaffold10192	Denovo_TE1168943	xtx_GLEAN_10001652	Simple_repeat
scaffold10209	Denovo_TE1169366	xtx_GLEAN_10002109	DNA/TcMar-Tc2	GO:0005509; calcium ion binding; function
scaffold10300	Denovo_TE1171878	xtx_GLEAN_10000828	Unknown	GO:0004222; metalloendopeptidase activity; function
scaffold10352	Denovo_TE1173192	xtx_GLEAN_10000815	LTR	GO:0004175; endopeptidase activity; function
scaffold10363	Denovo_TE1173452	xtx_GLEAN_10000813	LTR	GO:0005509; calcium ion binding; function
scaffold10384	Denovo_TE1174111	xtx_GLEAN_10000810	Simple_repeat
scaffold10409	Denovo_TE1174754	xtx_GLEAN_10000807	SINE/MIR	GO:0004579; dolichyl-diphosphooligosaccharide-protein glycotransferase activity; function
scaffold10409	Denovo_TE1174755	xtx_GLEAN_10000807	DNA/TcMar-Tc1	GO:0004579; dolichyl-diphosphooligosaccharide-protein glycotransferase activity; function
scaffold10409	Denovo_TE1174763	xtx_GLEAN_10000807	SINE/MIR	GO:0004579; dolichyl-diphosphooligosaccharide-protein glycotransferase activity; function
scaffold10409	Denovo_TE1174764	xtx_GLEAN_10000807	DNA/TcMar-Tc1	GO:0004579; dolichyl-diphosphooligosaccharide-protein glycotransferase activity; function
scaffold10430	Denovo_TE1175368	xtx_GLEAN_10002273	Unknown
scaffold10430	Denovo_TE1175381	xtx_GLEAN_10002273	SINE/MIR
scaffold10435	Denovo_TE1175522	xtx_GLEAN_10001726	LINE/CR1	GO:0004438; phosphatidylinositol-3-phosphatase activity; function
scaffold10450	Denovo_TE1175838	xtx_GLEAN_10003730	LTR/DIRS
scaffold10460	Denovo_TE1176076	xtx_GLEAN_10000796	DNA/CMC-Chapaev-3	GO:0005975; carbohydrate metabolic process; process
scaffold10460	Denovo_TE1176080	xtx_GLEAN_10000796	DNA/CMC-Chapaev-3	GO:0005975; carbohydrate metabolic process; process
scaffold10633	Denovo_TE1181019	xtx_GLEAN_10000765	Unknown
scaffold10633	Denovo_TE1181020	xtx_GLEAN_10000765	Unknown
scaffold10665	Denovo_TE1181973	xtx_GLEAN_10000760	DNA/Novosib
scaffold10667	Denovo_TE1182041	xtx_GLEAN_10000759	DNA/TcMar-Tc1	GO:0019901; protein kinase binding; function
scaffold10715	Denovo_TE1183250	xtx_GLEAN_10000754	LINE/L2	GO:0005515; protein binding; function
scaffold10932	Denovo_TE1188809	xtx_GLEAN_10002388	SINE/MIR
scaffold10959	Denovo_TE1189657	xtx_GLEAN_10002631	LTR/Gypsy	GO:0005789; endoplasmic reticulum membrane; component
scaffold10965	Denovo_TE1189798	xtx_GLEAN_10000724	SINE/MIR
scaffold11060	Denovo_TE1192354	xtx_GLEAN_10000712	DNA/TcMar-Tc1
scaffold11060	Denovo_TE1192355	xtx_GLEAN_10000712	DNA/CMC-Chapaev-3
scaffold11065	Denovo_TE1192453	xtx_GLEAN_10000710	SINE/MIR
scaffold11171	Denovo_TE1195203	xtx_GLEAN_10000700	LTR/Gypsy	GO:0004672; protein kinase activity; function
scaffold11171	Denovo_TE1195207	xtx_GLEAN_10000700	LTR/Gypsy	GO:0004672; protein kinase activity; function
scaffold11197	Denovo_TE1195770	xtx_GLEAN_10000697	DNA/TcMar-Tc1
scaffold11197	Denovo_TE1195771	xtx_GLEAN_10000697	DNA
scaffold11263	Denovo_TE1197384	xtx_GLEAN_10000689	DNA	GO:0003677; DNA binding; function
scaffold11263	Denovo_TE1197385	xtx_GLEAN_10000689	DNA	GO:0003677; DNA binding; function
scaffold11263	Denovo_TE1197386	xtx_GLEAN_10000689	Simple_repeat	GO:0003677; DNA binding; function
scaffold11450	Denovo_TE1201673	xtx_GLEAN_10000664	Unknown
scaffold11450	Denovo_TE1201679	xtx_GLEAN_10000664	Unknown
scaffold11480	Denovo_TE1202486	xtx_GLEAN_10000661	LINE/CR1	GO:0046872; metal ion binding; function
scaffold11675	Denovo_TE1207181	xtx_GLEAN_10001553	LTR	GO:0016021; integral component of membrane; component
scaffold11675	Denovo_TE1207182	xtx_GLEAN_10001553	SINE/MIR	GO:0016021; integral component of membrane; component
scaffold11749	Denovo_TE1209225	xtx_GLEAN_10001430	LINE/CR1
scaffold11849	Denovo_TE1211426	xtx_GLEAN_10000622	LINE/CR1	GO:0004930; G-protein coupled receptor activity; function
scaffold11897	Denovo_TE1212587	xtx_GLEAN_10000619	LINE/CR1
scaffold11970	Denovo_TE1214145	xtx_GLEAN_10000606	DNA
scaffold11995	Denovo_TE1214720	xtx_GLEAN_10000602	LINE	GO:0005509; calcium ion binding; function
scaffold12009	Denovo_TE1214993	xtx_GLEAN_10000601	Unknown	GO:0005506; iron ion binding; function
scaffold9942	Denovo_TE1221990	xtx_GLEAN_10001828	LTR/Gypsy
scaffold9969	Denovo_TE1222828	xtx_GLEAN_10005050	DNA/hAT-Ac
scaffold9971	Denovo_TE1222890	xtx_GLEAN_10000886	Unknown	GO:0005525; GTP binding; function
scaffold12265	Denovo_TE1224103	xtx_GLEAN_10002066	Unknown	GO:0005525; GTP binding; function
scaffold12309	Denovo_TE1225047	xtx_GLEAN_10001832	Unknown	GO:0005525; GTP binding; function
scaffold12309	Denovo_TE1225049	xtx_GLEAN_10001832	LTR	GO:0005525; GTP binding; function
scaffold12342	Denovo_TE1225779	xtx_GLEAN_10000558	Simple_repeat	GO:0005515; protein binding; function
scaffold12614	Denovo_TE1231368	xtx_GLEAN_10001426	LINE/CR1	GO:0007605; sensory perception of sound; process
scaffold12614	Denovo_TE1231369	xtx_GLEAN_10001426	LINE/CR1	GO:0007605; sensory perception of sound; process
scaffold12665	Denovo_TE1232364	xtx_GLEAN_10000524	DNA	GO:0005102; receptor binding; function
scaffold12741	Denovo_TE1233761	xtx_GLEAN_10000513	LINE/CR1
scaffold12769	Denovo_TE1234158	xtx_GLEAN_10000510	LINE/L1	GO:0005515; protein binding; function
scaffold12785	Denovo_TE1234445	xtx_GLEAN_10001129	LINE/CR1
scaffold12909	Denovo_TE1237061	xtx_GLEAN_10000499	Unknown	GO:0005525; GTP binding; function
scaffold12943	Denovo_TE1237672	xtx_GLEAN_10001276	DNA/CMC-EnSpm	GO:0005524; ATP binding; function
scaffold12943	Denovo_TE1237684	xtx_GLEAN_10001276	Satellite	GO:0005524; ATP binding; function
scaffold12943	Denovo_TE1237685	xtx_GLEAN_10001276	SINE/MIR	GO:0005524; ATP binding; function
scaffold12943	Denovo_TE1237686	xtx_GLEAN_10001276	LINE/CR1	GO:0005524; ATP binding; function
scaffold12960	Denovo_TE1237996	xtx_GLEAN_10000494	DNA/TcMar-Tc1
scaffold13022	Denovo_TE1239347	xtx_GLEAN_10000920	DNA/TcMar-Tc1
scaffold13051	Denovo_TE1239916	xtx_GLEAN_10000482	LINE/L2	GO:0005515; protein binding; function
scaffold13051	Denovo_TE1239919	xtx_GLEAN_10000482	Unknown	GO:0005515; protein binding; function
scaffold13051	Denovo_TE1239921	xtx_GLEAN_10000482	LINE/L2	GO:0005515; protein binding; function
scaffold13086	Denovo_TE1240452	xtx_GLEAN_10002370	Unknown
scaffold13088	Denovo_TE1240499	xtx_GLEAN_10001210	DNA/Novosib
scaffold13095	Denovo_TE1240591	xtx_GLEAN_10000475	LINE/R2-Hero
scaffold13115	Denovo_TE1240968	xtx_GLEAN_10000474	DNA/CMC-Chapaev-3	GO:0002009; morphogenesis of an epithelium; process
scaffold13115	Denovo_TE1240975	xtx_GLEAN_10000474	Unknown	GO:0002009; morphogenesis of an epithelium; process
scaffold13480	Denovo_TE1247505	xtx_GLEAN_10000428	LTR	GO:0005634; nucleus; component
scaffold13563	Denovo_TE1248933	xtx_GLEAN_10000419	Unknown
scaffold13835	Denovo_TE1253242	xtx_GLEAN_10000394	Unknown	GO:0005525; GTP binding; function
scaffold13835	Denovo_TE1253243	xtx_GLEAN_10000394	SINE/MIR	GO:0005525; GTP binding; function
scaffold14036	Denovo_TE1256557	xtx_GLEAN_10000380	DNA/CMC-EnSpm
scaffold14307	Denovo_TE1260610	xtx_GLEAN_10001203	Simple_repeat	GO:0009190; cyclic nucleotide biosynthetic process; process
scaffold14403	Denovo_TE1262066	xtx_GLEAN_10000349	DNA	GO:0005102; receptor binding; function
scaffold14514	Denovo_TE1263783	xtx_GLEAN_10000342	DNA/TcMar-Tc1
scaffold14514	Denovo_TE1263784	xtx_GLEAN_10000342	DNA
scaffold14835	Denovo_TE1268078	xtx_GLEAN_10001154	Simple_repeat	GO:0016021; integral component of membrane; component
scaffold14860	Denovo_TE1268367	xtx_GLEAN_10000321	LINE/CR1	GO:0003677; DNA binding; function
scaffold15304	Denovo_TE1274151	xtx_GLEAN_10000297	LTR
scaffold15736	Denovo_TE1280022	xtx_GLEAN_10001141	LINE/CR1
scaffold15902	Denovo_TE1282103	xtx_GLEAN_10000266	DNA/CMC-Chapaev-3
scaffold15902	Denovo_TE1282104	xtx_GLEAN_10000266	DNA/CMC-Transib
scaffold15902	Denovo_TE1282105	xtx_GLEAN_10000266	LTR
scaffold15902	Denovo_TE1282106	xtx_GLEAN_10000266	Unknown
scaffold16014	Denovo_TE1283442	xtx_GLEAN_10000258	LINE/L2	GO:0005515; protein binding; function
scaffold16014	Denovo_TE1283444	xtx_GLEAN_10000258	LTR	GO:0005515; protein binding; function
scaffold16014	Denovo_TE1283451	xtx_GLEAN_10000258	Unknown	GO:0005515; protein binding; function
scaffold18725	Denovo_TE1310339	xtx_GLEAN_10000174	LINE/R1	GO:0005525; GTP binding; function
scaffold18725	Denovo_TE1310340	xtx_GLEAN_10000174	LTR	GO:0005525; GTP binding; function
scaffold18725	Denovo_TE1310341	xtx_GLEAN_10000174	Unknown	GO:0005525; GTP binding; function
scaffold18725	Denovo_TE1310342	xtx_GLEAN_10000174	Unknown	GO:0005525; GTP binding; function
scaffold18962	Denovo_TE1312277	xtx_GLEAN_10000170	SINE/MIR	GO:0003924; GTPase activity; function
scaffold18962	Denovo_TE1312278	xtx_GLEAN_10000170	DNA/Maverick	GO:0003924; GTPase activity; function
scaffold18962	Denovo_TE1312279	xtx_GLEAN_10000170	SINE/MIR	GO:0003924; GTPase activity; function
scaffold19312	Denovo_TE1315243	xtx_GLEAN_10000154	LTR	GO:0005622; intracellular; component
scaffold19791	Denovo_TE1319070	xtx_GLEAN_10000140	Unknown	GO:0005525; GTP binding; function
scaffold19791	Denovo_TE1319071	xtx_GLEAN_10000139	LINE/CR1	GO:0005525; GTP binding; function
scaffold19791	Denovo_TE1319072	xtx_GLEAN_10000139	Unknown	GO:0005525; GTP binding; function
scaffold20301	Denovo_TE1322995	xtx_GLEAN_10000125	LTR
scaffold20777	Denovo_TE1326456	xtx_GLEAN_10000115	LINE/L2
scaffold21601	Denovo_TE1332463	xtx_GLEAN_10000094	LTR	GO:0005515; protein binding; function
scaffold22269	Denovo_TE1337203	xtx_GLEAN_10000080	RC/Helitron	GO:0005737; cytoplasm; component
scaffold35904	Denovo_TE1408934	xtx_GLEAN_10000029	Simple_repeat	GO:0003700; transcription factor activity, sequence-specific DNA binding; function
scaffold59959	Denovo_TE1578287	xtx_GLEAN_10000012	Unknown	GO:0005515; protein binding; function
scaffold24	Denovo_TE2030442	xtx_GLEAN_10020942	LINE/L2	GO:0003924; GTPase activity; function
scaffold24	Denovo_TE2030443	xtx_GLEAN_10020942	LINE/CR1	GO:0003924; GTPase activity; function
scaffold24	Denovo_TE2030456	xtx_GLEAN_10020932	SINE/MIR
scaffold24	Denovo_TE2030477	xtx_GLEAN_10020989	DNA/hAT-Tip100	GO:0003333; amino acid transmembrane transport; process
scaffold24	Denovo_TE2030479	xtx_GLEAN_10020986	SINE/MIR
scaffold24	Denovo_TE2030505	xtx_GLEAN_10020931	DNA/PIF-Harbinger	GO:0005089; Rho guanyl-nucleotide exchange factor activity; function
scaffold24	Denovo_TE2030519	xtx_GLEAN_10020942	DNA/TcMar-Tc1	GO:0003924; GTPase activity; function
scaffold24	Denovo_TE2030533	xtx_GLEAN_10020970	DNA	GO:0004252; serine-type endopeptidase activity; function
scaffold24	Denovo_TE2030542	xtx_GLEAN_10020938	LINE/L2	GO:0005230; extracellular ligand-gated ion channel activity; function
scaffold24	Denovo_TE2030566	xtx_GLEAN_10020991	LINE/L2	GO:0004672; protein kinase activity; function
scaffold24	Denovo_TE2030578	xtx_GLEAN_10020932	LINE/CR1
scaffold24	Denovo_TE2030629	xtx_GLEAN_10020951	LINE/CR1	GO:0008289; lipid binding; function
scaffold24	Denovo_TE2030646	xtx_GLEAN_10020990	Unknown
scaffold24	Denovo_TE2030647	xtx_GLEAN_10020931	Unknown	GO:0005089; Rho guanyl-nucleotide exchange factor activity; function
scaffold24	Denovo_TE2030648	xtx_GLEAN_10020931	DNA	GO:0005089; Rho guanyl-nucleotide exchange factor activity; function
scaffold24	Denovo_TE2030655	xtx_GLEAN_10020974	DNA/CMC-EnSpm
scaffold24	Denovo_TE2030678	xtx_GLEAN_10020937	RC/Helitron	GO:0005515; protein binding; function
scaffold24	Denovo_TE2030688	xtx_GLEAN_10020942	SINE/MIR	GO:0003924; GTPase activity; function
scaffold24	Denovo_TE2030787	xtx_GLEAN_10020956	DNA/TcMar-Tc1	GO:0046872; metal ion binding; function
scaffold24	Denovo_TE2030797	xtx_GLEAN_10020956	DNA/TcMar-Tc1	GO:0046872; metal ion binding; function
scaffold24	Denovo_TE2030811	xtx_GLEAN_10020946	LINE/CR1	GO:0006486; protein glycosylation; process
scaffold24	Denovo_TE2030828	xtx_GLEAN_10020979	LINE/CR1
scaffold24	Denovo_TE2030831	xtx_GLEAN_10020963	LTR
scaffold24	Denovo_TE2030840	xtx_GLEAN_10020937	LTR	GO:0005515; protein binding; function
scaffold24	Denovo_TE2030864	xtx_GLEAN_10020986	SINE/MIR
scaffold24	Denovo_TE2030872	xtx_GLEAN_10020934	SINE/MIR	GO:0016787; hydrolase activity; function
scaffold24	Denovo_TE2030878	xtx_GLEAN_10020953	SINE/MIR
scaffold24	Denovo_TE2030935	xtx_GLEAN_10020979	LTR/Gypsy
scaffold24	Denovo_TE2031039	xtx_GLEAN_10020927	SINE/MIR	GO:0015078; hydrogen ion transmembrane transporter activity; function
scaffold24	Denovo_TE2031040	xtx_GLEAN_10020927	LINE/CR1	GO:0015078; hydrogen ion transmembrane transporter activity; function
scaffold24	Denovo_TE2031058	xtx_GLEAN_10020942	LINE/CR1	GO:0003924; GTPase activity; function
scaffold24	Denovo_TE2031099	xtx_GLEAN_10020973	LINE/CR1	GO:0005509; calcium ion binding; function
scaffold24	Denovo_TE2031118	xtx_GLEAN_10020942	LINE/CR1	GO:0003924; GTPase activity; function
scaffold24	Denovo_TE2031126	xtx_GLEAN_10020989	LINE/CR1	GO:0003333; amino acid transmembrane transport; process
scaffold24	Denovo_TE2031140	xtx_GLEAN_10020922	LINE/CR1	GO:0003677; DNA binding; function
scaffold24	Denovo_TE2031145	xtx_GLEAN_10020951	LTR	GO:0008289; lipid binding; function
scaffold24	Denovo_TE2031164	xtx_GLEAN_10020974	LTR
scaffold24	Denovo_TE2031165	xtx_GLEAN_10020974	LTR
scaffold24	Denovo_TE2031175	xtx_GLEAN_10020942	SINE/MIR	GO:0003924; GTPase activity; function
scaffold24	Denovo_TE2031177	xtx_GLEAN_10020984	Simple_repeat	GO:0005515; protein binding; function
scaffold24	Denovo_TE2031189	xtx_GLEAN_10020940	Simple_repeat	GO:0003677; DNA binding; function
scaffold24	Denovo_TE2031239	xtx_GLEAN_10020924	DNA/TcMar-Tc1	GO:0004252; serine-type endopeptidase activity; function
scaffold24	Denovo_TE2031250	xtx_GLEAN_10020922	LINE/CR1	GO:0003677; DNA binding; function
scaffold24	Denovo_TE2031263	xtx_GLEAN_10020931	Unknown	GO:0005089; Rho guanyl-nucleotide exchange factor activity; function
scaffold24	Denovo_TE2031264	xtx_GLEAN_10020979	Unknown
scaffold24	Denovo_TE2031292	xtx_GLEAN_10020974	LINE/CR1
scaffold24	Denovo_TE2031293	xtx_GLEAN_10020974	DNA
scaffold24	Denovo_TE2031346	xtx_GLEAN_10020928	LINE/CR1	GO:0008152; metabolic process; process
scaffold24	Denovo_TE2031347	xtx_GLEAN_10020928	DNA	GO:0008152; metabolic process; process
scaffold24	Denovo_TE2031348	xtx_GLEAN_10020975	DNA	GO:0008168; methyltransferase activity; function
scaffold24	Denovo_TE2031352	xtx_GLEAN_10020951	DNA	GO:0008289; lipid binding; function
scaffold24	Denovo_TE2031353	xtx_GLEAN_10020951	Simple_repeat	GO:0008289; lipid binding; function
scaffold24	Denovo_TE2031354	xtx_GLEAN_10020953	SINE/MIR
scaffold24	Denovo_TE2031359	xtx_GLEAN_10020957	Unknown	GO:0016477; cell migration; process
scaffold24	Denovo_TE2031361	xtx_GLEAN_10020974	SINE/MIR
scaffold24	Denovo_TE2031365	xtx_GLEAN_10020985	LTR	GO:0003777; microtubule motor activity; function
scaffold24	Denovo_TE2031367	xtx_GLEAN_10020970	LINE/L2	GO:0004252; serine-type endopeptidase activity; function
scaffold24	Denovo_TE2031371	xtx_GLEAN_10020978	LTR/Gypsy
scaffold24	Denovo_TE2031404	xtx_GLEAN_10020972	SINE/MIR
scaffold24	Denovo_TE2031405	xtx_GLEAN_10020972	LINE/L1
scaffold24	Denovo_TE2031439	xtx_GLEAN_10020921	DNA/CMC-Chapaev-3	GO:0003676; nucleic acid binding; function
scaffold24	Denovo_TE2031441	xtx_GLEAN_10020921	LTR	GO:0003676; nucleic acid binding; function
scaffold24	Denovo_TE2031442	xtx_GLEAN_10020921	DNA/TcMar-Tc1	GO:0003676; nucleic acid binding; function
scaffold24	Denovo_TE2031454	xtx_GLEAN_10020970	LINE/CR1	GO:0004252; serine-type endopeptidase activity; function
scaffold24	Denovo_TE2031455	xtx_GLEAN_10020942	LINE/L2	GO:0003924; GTPase activity; function
scaffold24	Denovo_TE2031460	xtx_GLEAN_10020938	DNA/Sola	GO:0005230; extracellular ligand-gated ion channel activity; function
scaffold24	Denovo_TE2031461	xtx_GLEAN_10020938	LINE/CR1	GO:0005230; extracellular ligand-gated ion channel activity; function
scaffold24	Denovo_TE2031492	xtx_GLEAN_10020923	SINE/MIR	GO:0004930; G-protein coupled receptor activity; function
scaffold24	Denovo_TE2031510	xtx_GLEAN_10020979	DNA/TcMar-Tc1
scaffold24	Denovo_TE2031575	xtx_GLEAN_10020942	LINE/CR1	GO:0003924; GTPase activity; function
scaffold24	Denovo_TE2031586	xtx_GLEAN_10020970	LINE/CR1	GO:0004252; serine-type endopeptidase activity; function
scaffold24	Denovo_TE2031592	xtx_GLEAN_10020937	LTR/Gypsy	GO:0005515; protein binding; function
scaffold24	Denovo_TE2031670	xtx_GLEAN_10020949	LINE/CR1	GO:0005215; transporter activity; function
scaffold24	Denovo_TE2031692	xtx_GLEAN_10020992	DNA/TcMar-Tc1	GO:0003774; motor activity; function
scaffold24	Denovo_TE2031693	xtx_GLEAN_10020992	Unknown	GO:0003774; motor activity; function
scaffold24	Denovo_TE2031722	xtx_GLEAN_10020980	LINE/CR1	GO:0005515; protein binding; function
scaffold24	Denovo_TE2031735	xtx_GLEAN_10020981	DNA/TcMar-Tc1	GO:0000278; mitotic cell cycle; process
scaffold24	Denovo_TE2031754	xtx_GLEAN_10020967	DNA/Crypton	GO:0007399; nervous system development; process
scaffold24	Denovo_TE2031797	xtx_GLEAN_10020931	LTR	GO:0005089; Rho guanyl-nucleotide exchange factor activity; function
scaffold24	Denovo_TE2031798	xtx_GLEAN_10020931	DNA	GO:0005089; Rho guanyl-nucleotide exchange factor activity; function
scaffold24	Denovo_TE2031857	xtx_GLEAN_10020974	LINE/CR1
scaffold24	Denovo_TE2031861	xtx_GLEAN_10020984	DNA/TcMar-Tc1	GO:0005515; protein binding; function
scaffold24	Denovo_TE2031874	xtx_GLEAN_10020946	DNA/CMC-Chapaev-3	GO:0006486; protein glycosylation; process
scaffold24	Denovo_TE2031910	xtx_GLEAN_10020974	LINE
scaffold24	Denovo_TE2031925	xtx_GLEAN_10020931	LTR	GO:0005089; Rho guanyl-nucleotide exchange factor activity; function
scaffold24	Denovo_TE2031940	xtx_GLEAN_10020966	LINE/L2	GO:0005515; protein binding; function
scaffold24	Denovo_TE2031996	xtx_GLEAN_10020970	SINE/MIR	GO:0004252; serine-type endopeptidase activity; function
scaffold24	Denovo_TE2032029	xtx_GLEAN_10020922	SINE/MIR	GO:0003677; DNA binding; function
scaffold24	Denovo_TE2032035	xtx_GLEAN_10020958	SINE/MIR	GO:0000723; telomere maintenance; process
scaffold24	Denovo_TE2032036	xtx_GLEAN_10020958	SINE/MIR	GO:0000723; telomere maintenance; process
scaffold24	Denovo_TE2032056	xtx_GLEAN_10020945	Simple_repeat	GO:0003713; transcription coactivator activity; function
scaffold24	Denovo_TE2032080	xtx_GLEAN_10020979	SINE/MIR
scaffold24	Denovo_TE2032090	xtx_GLEAN_10020988	SINE/MIR	GO:0004888; transmembrane signaling receptor activity; function
scaffold24	Denovo_TE2032106	xtx_GLEAN_10020942	LINE/L2	GO:0003924; GTPase activity; function
scaffold24	Denovo_TE2032112	xtx_GLEAN_10020958	LTR/Gypsy	GO:0000723; telomere maintenance; process
scaffold24	Denovo_TE2032146	xtx_GLEAN_10020938	DNA/TcMar-Tc1	GO:0005230; extracellular ligand-gated ion channel activity; function
scaffold24	Denovo_TE2032159	xtx_GLEAN_10020954	DNA/TcMar-Tc1	GO:0004672; protein kinase activity; function
scaffold24	Denovo_TE2032189	xtx_GLEAN_10020984	LINE/L2	GO:0005515; protein binding; function
scaffold24	Denovo_TE2032211	xtx_GLEAN_10020991	LTR	GO:0004672; protein kinase activity; function
scaffold24	Denovo_TE2032227	xtx_GLEAN_10020971	SINE/MIR
scaffold24	Denovo_TE2032259	xtx_GLEAN_10020957	DNA/CMC-Chapaev-3	GO:0016477; cell migration; process
scaffold25	Denovo_TE2032348	xtx_GLEAN_10020894	LINE/CR1	GO:0000786; nucleosome; component
scaffold25	Denovo_TE2032349	xtx_GLEAN_10020894	LINE/CR1	GO:0000786; nucleosome; component
scaffold25	Denovo_TE2032506	xtx_GLEAN_10020905	LINE/CR1	GO:0001881; receptor recycling; process
scaffold25	Denovo_TE2032507	xtx_GLEAN_10020905	LINE/CR1	GO:0001881; receptor recycling; process
scaffold25	Denovo_TE2032517	xtx_GLEAN_10020888	DNA/hAT-Ac	GO:0046872; metal ion binding; function
scaffold25	Denovo_TE2032550	xtx_GLEAN_10020885	LTR	GO:0005216; ion channel activity; function
scaffold25	Denovo_TE2032565	xtx_GLEAN_10020912	DNA/TcMar-Tc1
scaffold25	Denovo_TE2032566	xtx_GLEAN_10020912	LINE/CR1
scaffold25	Denovo_TE2032595	xtx_GLEAN_10020917	LTR/Gypsy	GO:0046983; protein dimerization activity; function
scaffold25	Denovo_TE2032621	xtx_GLEAN_10020900	LINE/CR1
scaffold25	Denovo_TE2032628	xtx_GLEAN_10020887	LTR	GO:0005089; Rho guanyl-nucleotide exchange factor activity; function
scaffold25	Denovo_TE2032650	xtx_GLEAN_10020918	LINE/L2	GO:0005215; transporter activity; function
scaffold25	Denovo_TE2032691	xtx_GLEAN_10020887	LTR/Gypsy	GO:0005089; Rho guanyl-nucleotide exchange factor activity; function
scaffold25	Denovo_TE2032706	xtx_GLEAN_10020901	LTR	GO:0003677; DNA binding; function
scaffold25	Denovo_TE2032710	xtx_GLEAN_10020885	DNA/TcMar-Tc1	GO:0005216; ion channel activity; function
scaffold25	Denovo_TE2032720	xtx_GLEAN_10020887	DNA/TcMar-Tc1	GO:0005089; Rho guanyl-nucleotide exchange factor activity; function
scaffold25	Denovo_TE2032733	xtx_GLEAN_10020901	DNA/TcMar-Tc1	GO:0003677; DNA binding; function
scaffold25	Denovo_TE2032751	xtx_GLEAN_10020885	DNA	GO:0005216; ion channel activity; function
scaffold25	Denovo_TE2032766	xtx_GLEAN_10020917	DNA/TcMar-Tc1	GO:0046983; protein dimerization activity; function
scaffold25	Denovo_TE2032789	xtx_GLEAN_10020916	Unknown	GO:0000226; microtubule cytoskeleton organization; process
scaffold25	Denovo_TE2032816	xtx_GLEAN_10020903	LTR/Gypsy-Cigr	GO:0016491; oxidoreductase activity; function
scaffold25	Denovo_TE2032822	xtx_GLEAN_10020887	LTR/DIRS	GO:0005089; Rho guanyl-nucleotide exchange factor activity; function
scaffold25	Denovo_TE2032869	xtx_GLEAN_10020890	SINE/MIR
scaffold25	Denovo_TE2032870	xtx_GLEAN_10020890	LTR
scaffold25	Denovo_TE2032871	xtx_GLEAN_10020890	LINE/L2
scaffold25	Denovo_TE2032880	xtx_GLEAN_10020902	LINE/CR1	GO:0016788; hydrolase activity, acting on ester bonds; function
scaffold25	Denovo_TE2032910	xtx_GLEAN_10020885	DNA/TcMar-Tc1	GO:0005216; ion channel activity; function
scaffold25	Denovo_TE2032911	xtx_GLEAN_10020885	LTR	GO:0005216; ion channel activity; function
scaffold25	Denovo_TE2032923	xtx_GLEAN_10020906	LTR/Gypsy
scaffold25	Denovo_TE2032924	xtx_GLEAN_10020906	LTR
scaffold25	Denovo_TE2032936	xtx_GLEAN_10020883	LINE/CR1	GO:0003677; DNA binding; function
scaffold25	Denovo_TE2032939	xtx_GLEAN_10020887	DNA/CMC-EnSpm	GO:0005089; Rho guanyl-nucleotide exchange factor activity; function
scaffold25	Denovo_TE2032966	xtx_GLEAN_10020879	LINE/CR1	GO:0005515; protein binding; function
scaffold25	Denovo_TE2032972	xtx_GLEAN_10020885	DNA/TcMar-Tc1	GO:0005216; ion channel activity; function
scaffold25	Denovo_TE2032981	xtx_GLEAN_10020919	LTR/Gypsy
scaffold25	Denovo_TE2032994	xtx_GLEAN_10020917	LINE/R2-Hero	GO:0046983; protein dimerization activity; function
scaffold25	Denovo_TE2033028	xtx_GLEAN_10020887	DNA/CMC-Chapaev-3	GO:0005089; Rho guanyl-nucleotide exchange factor activity; function
scaffold25	Denovo_TE2033107	xtx_GLEAN_10020906	LTR
scaffold25	Denovo_TE2033120	xtx_GLEAN_10020885	DNA/TcMar-Tc1	GO:0005216; ion channel activity; function
scaffold25	Denovo_TE2033130	xtx_GLEAN_10020887	LTR/Gypsy	GO:0005089; Rho guanyl-nucleotide exchange factor activity; function
scaffold25	Denovo_TE2033198	xtx_GLEAN_10020919	LINE/L2
scaffold25	Denovo_TE2033202	xtx_GLEAN_10020919	DNA/CMC-EnSpm
scaffold25	Denovo_TE2033203	xtx_GLEAN_10020919	DNA/TcMar-Tc1
scaffold25	Denovo_TE2033208	xtx_GLEAN_10020885	DNA/TcMar-Tc1	GO:0005216; ion channel activity; function
scaffold25	Denovo_TE2033254	xtx_GLEAN_10020885	LINE/L1	GO:0005216; ion channel activity; function
scaffold25	Denovo_TE2033255	xtx_GLEAN_10020885	DNA/TcMar-Tc1	GO:0005216; ion channel activity; function
scaffold25	Denovo_TE2033306	xtx_GLEAN_10020894	DNA/TcMar-Tc1	GO:0000786; nucleosome; component
scaffold25	Denovo_TE2033351	xtx_GLEAN_10020919	DNA/TcMar-Tc1
scaffold25	Denovo_TE2033374	xtx_GLEAN_10020919	Unknown
scaffold25	Denovo_TE2033385	xtx_GLEAN_10020917	LINE/CR1	GO:0046983; protein dimerization activity; function
scaffold25	Denovo_TE2033406	xtx_GLEAN_10020881	DNA/TcMar-Tc1	GO:0005198; structural molecule activity; function
scaffold25	Denovo_TE2033437	xtx_GLEAN_10020899	DNA/TcMar-Tc1
scaffold25	Denovo_TE2033491	xtx_GLEAN_10020898	DNA/TcMar-Tc1	GO:0005861; troponin complex; component
scaffold25	Denovo_TE2033569	xtx_GLEAN_10020887	DNA/PIF-Harbinger	GO:0005089; Rho guanyl-nucleotide exchange factor activity; function
scaffold25	Denovo_TE2033572	xtx_GLEAN_10020885	DNA/TcMar-Tc1	GO:0005216; ion channel activity; function
scaffold25	Denovo_TE2033573	xtx_GLEAN_10020885	DNA	GO:0005216; ion channel activity; function
scaffold25	Denovo_TE2033578	xtx_GLEAN_10020916	DNA/TcMar-Tc1	GO:0000226; microtubule cytoskeleton organization; process
scaffold25	Denovo_TE2033663	xtx_GLEAN_10020910	LINE/CR1	GO:0005515; protein binding; function
scaffold25	Denovo_TE2033677	xtx_GLEAN_10020894	LINE/CR1	GO:0000786; nucleosome; component
scaffold25	Denovo_TE2033678	xtx_GLEAN_10020885	LINE/CR1	GO:0005216; ion channel activity; function
scaffold25	Denovo_TE2033694	xtx_GLEAN_10020906	LTR
scaffold25	Denovo_TE2033728	xtx_GLEAN_10020901	LINE/CR1	GO:0003677; DNA binding; function
scaffold25	Denovo_TE2033745	xtx_GLEAN_10020887	LINE/CR1	GO:0005089; Rho guanyl-nucleotide exchange factor activity; function
scaffold25	Denovo_TE2033746	xtx_GLEAN_10020887	LINE/CR1	GO:0005089; Rho guanyl-nucleotide exchange factor activity; function
scaffold25	Denovo_TE2033781	xtx_GLEAN_10020883	DNA/TcMar-Tc1	GO:0003677; DNA binding; function
scaffold25	Denovo_TE2033783	xtx_GLEAN_10020904	DNA/Crypton	GO:0001881; receptor recycling; process
scaffold25	Denovo_TE2033785	xtx_GLEAN_10020887	DNA/TcMar-Tc1	GO:0005089; Rho guanyl-nucleotide exchange factor activity; function
scaffold25	Denovo_TE2033799	xtx_GLEAN_10020888	DNA/TcMar-Tc1	GO:0046872; metal ion binding; function
scaffold25	Denovo_TE2033800	xtx_GLEAN_10020888	DNA/TcMar-Tc1	GO:0046872; metal ion binding; function
scaffold25	Denovo_TE2033802	xtx_GLEAN_10020885	DNA/TcMar-Tc1	GO:0005216; ion channel activity; function
scaffold25	Denovo_TE2033812	xtx_GLEAN_10020906	LINE/CR1
scaffold25	Denovo_TE2033833	xtx_GLEAN_10020919	LINE/L2
scaffold25	Denovo_TE2033893	xtx_GLEAN_10020885	DNA	GO:0005216; ion channel activity; function
scaffold25	Denovo_TE2033934	xtx_GLEAN_10020887	DNA/CMC-Chapaev-3	GO:0005089; Rho guanyl-nucleotide exchange factor activity; function
scaffold25	Denovo_TE2033941	xtx_GLEAN_10020915	DNA/CMC-Chapaev-3	GO:0016021; integral component of membrane; component
scaffold25	Denovo_TE2033947	xtx_GLEAN_10020893	LINE/L2	GO:0005515; protein binding; function
scaffold25	Denovo_TE2033948	xtx_GLEAN_10020892	DNA/TcMar-Tc1
scaffold25	Denovo_TE2033963	xtx_GLEAN_10020915	LINE/CR1	GO:0016021; integral component of membrane; component
scaffold25	Denovo_TE2034022	xtx_GLEAN_10020916	DNA/TcMar-Tc1	GO:0000226; microtubule cytoskeleton organization; process
scaffold25	Denovo_TE2034036	xtx_GLEAN_10020919	LINE/CR1
scaffold25	Denovo_TE2034049	xtx_GLEAN_10020887	LINE/CR1	GO:0005089; Rho guanyl-nucleotide exchange factor activity; function
scaffold25	Denovo_TE2034122	xtx_GLEAN_10020916	SINE/MIR	GO:0000226; microtubule cytoskeleton organization; process
scaffold25	Denovo_TE2034144	xtx_GLEAN_10020915	LINE/CR1	GO:0016021; integral component of membrane; component
scaffold25	Denovo_TE2034156	xtx_GLEAN_10020885	LINE/CR1	GO:0005216; ion channel activity; function
scaffold25	Denovo_TE2034162	xtx_GLEAN_10020885	SINE/MIR	GO:0005216; ion channel activity; function
scaffold25	Denovo_TE2034172	xtx_GLEAN_10020899	DNA/TcMar-Tc1
scaffold25	Denovo_TE2034173	xtx_GLEAN_10020910	DNA/hAT-Charlie	GO:0005515; protein binding; function
scaffold25	Denovo_TE2034197	xtx_GLEAN_10020915	LTR/DIRS	GO:0016021; integral component of membrane; component
scaffold25	Denovo_TE2034198	xtx_GLEAN_10020915	LTR/Ngaro	GO:0016021; integral component of membrane; component
scaffold25	Denovo_TE2034261	xtx_GLEAN_10020893	DNA/CMC-EnSpm	GO:0005515; protein binding; function
scaffold26	Denovo_TE2034316	xtx_GLEAN_10020871	DNA/TcMar-Tc1	GO:0005198; structural molecule activity; function
scaffold26	Denovo_TE2034535	xtx_GLEAN_10020869	LINE/CR1	GO:0004930; G-protein coupled receptor activity; function
scaffold26	Denovo_TE2034703	xtx_GLEAN_10020869	LINE/L2	GO:0004930; G-protein coupled receptor activity; function
scaffold26	Denovo_TE2034728	xtx_GLEAN_10020876	LTR	GO:0005515; protein binding; function
scaffold26	Denovo_TE2034750	xtx_GLEAN_10020876	DNA/TcMar-Tc1	GO:0005515; protein binding; function
scaffold26	Denovo_TE2034931	xtx_GLEAN_10020868	DNA/TcMar-Tc1	GO:0005515; protein binding; function
scaffold26	Denovo_TE2035080	xtx_GLEAN_10020870	LTR/DIRS	GO:0005198; structural molecule activity; function
scaffold26	Denovo_TE2035309	xtx_GLEAN_10020870	DNA/TcMar-Tc1	GO:0005198; structural molecule activity; function
scaffold26	Denovo_TE2035527	xtx_GLEAN_10020876	DNA/CMC-Chapaev-3	GO:0005515; protein binding; function
scaffold26	Denovo_TE2035591	xtx_GLEAN_10020870	DNA/TcMar-Tc1	GO:0005198; structural molecule activity; function
scaffold26	Denovo_TE2035701	xtx_GLEAN_10020866	LINE/L2
scaffold26	Denovo_TE2035762	xtx_GLEAN_10020866	LTR/Gypsy
scaffold26	Denovo_TE2035860	xtx_GLEAN_10020866	LTR/Gypsy
scaffold26	Denovo_TE2035888	xtx_GLEAN_10020868	LINE	GO:0005515; protein binding; function
scaffold26	Denovo_TE2035938	xtx_GLEAN_10020862	DNA	GO:0008017; microtubule binding; function
scaffold26	Denovo_TE2035956	xtx_GLEAN_10020868	SINE/MIR	GO:0005515; protein binding; function
scaffold26	Denovo_TE2036234	xtx_GLEAN_10020876	LINE/L2	GO:0005515; protein binding; function
scaffold26	Denovo_TE2036277	xtx_GLEAN_10020874	DNA/TcMar-Tc1	GO:0004930; G-protein coupled receptor activity; function
scaffold26	Denovo_TE2036316	xtx_GLEAN_10020862	DNA/TcMar-Tc1	GO:0008017; microtubule binding; function
scaffold26	Denovo_TE2036390	xtx_GLEAN_10020872	LINE/R2-Hero	GO:0005885; Arp2/3 protein complex; component
scaffold26	Denovo_TE2036559	xtx_GLEAN_10020876	LINE/CR1	GO:0005515; protein binding; function
scaffold26	Denovo_TE2036786	xtx_GLEAN_10020873	DNA/CMC-Chapaev-3	GO:0004930; G-protein coupled receptor activity; function
scaffold26	Denovo_TE2036997	xtx_GLEAN_10020862	LINE/L2	GO:0008017; microtubule binding; function
scaffold26	Denovo_TE2037054	xtx_GLEAN_10020876	DNA/CMC-Chapaev-3	GO:0005515; protein binding; function
scaffold27	Denovo_TE2037212	xtx_GLEAN_10020839	DNA/PIF-Harbinger	GO:0005923; bicellular tight junction; component
scaffold27	Denovo_TE2037231	xtx_GLEAN_10020852	Simple_repeat	GO:0004842; ubiquitin-protein transferase activity; function
scaffold27	Denovo_TE2037232	xtx_GLEAN_10020852	LINE/L2	GO:0004842; ubiquitin-protein transferase activity; function
scaffold27	Denovo_TE2037239	xtx_GLEAN_10020860	DNA/TcMar-Tc1	GO:0005216; ion channel activity; function
scaffold27	Denovo_TE2037286	xtx_GLEAN_10020835	SINE/MIR	GO:0003676; nucleic acid binding; function
scaffold27	Denovo_TE2037330	xtx_GLEAN_10020852	LTR	GO:0004842; ubiquitin-protein transferase activity; function
scaffold27	Denovo_TE2037331	xtx_GLEAN_10020852	LTR	GO:0004842; ubiquitin-protein transferase activity; function
scaffold27	Denovo_TE2037363	xtx_GLEAN_10020842	LINE/R2-Hero	GO:0005515; protein binding; function
scaffold27	Denovo_TE2037365	xtx_GLEAN_10020852	LINE	GO:0004842; ubiquitin-protein transferase activity; function
scaffold27	Denovo_TE2037415	xtx_GLEAN_10020859	LINE/CR1	GO:0005622; intracellular; component
scaffold27	Denovo_TE2037432	xtx_GLEAN_10020854	LINE/CR1	GO:0003677; DNA binding; function
scaffold27	Denovo_TE2037480	xtx_GLEAN_10020857	DNA/TcMar-Tc1	GO:0003735; structural constituent of ribosome; function
scaffold27	Denovo_TE2037501	xtx_GLEAN_10020860	DNA/TcMar-Tc1	GO:0005216; ion channel activity; function
scaffold27	Denovo_TE2037536	xtx_GLEAN_10020844	LINE/CR1	GO:0005524; ATP binding; function
scaffold27	Denovo_TE2037549	xtx_GLEAN_10020829	DNA/TcMar-Tc1	GO:0004672; protein kinase activity; function
scaffold27	Denovo_TE2037554	xtx_GLEAN_10020857	DNA	GO:0003735; structural constituent of ribosome; function
scaffold27	Denovo_TE2037580	xtx_GLEAN_10020860	SINE/MIR	GO:0005216; ion channel activity; function
scaffold27	Denovo_TE2037669	xtx_GLEAN_10020852	LINE/CR1	GO:0004842; ubiquitin-protein transferase activity; function
scaffold27	Denovo_TE2037670	xtx_GLEAN_10020854	LINE/CR1	GO:0003677; DNA binding; function
scaffold27	Denovo_TE2037703	xtx_GLEAN_10020859	DNA	GO:0005622; intracellular; component
scaffold27	Denovo_TE2037705	xtx_GLEAN_10020849	LINE/CR1	GO:0005509; calcium ion binding; function
scaffold27	Denovo_TE2037724	xtx_GLEAN_10020860	SINE/MIR	GO:0005216; ion channel activity; function
scaffold27	Denovo_TE2037733	xtx_GLEAN_10020842	LINE/CR1	GO:0005515; protein binding; function
scaffold27	Denovo_TE2037734	xtx_GLEAN_10020842	DNA/TcMar-Tc1	GO:0005515; protein binding; function
scaffold27	Denovo_TE2037806	xtx_GLEAN_10020831	LTR/Gypsy	GO:0005515; protein binding; function
scaffold27	Denovo_TE2037819	xtx_GLEAN_10020848	LINE/CR1	GO:0005085; guanyl-nucleotide exchange factor activity; function
scaffold27	Denovo_TE2037820	xtx_GLEAN_10020848	DNA/CMC-Chapaev-3	GO:0005085; guanyl-nucleotide exchange factor activity; function
scaffold27	Denovo_TE2037821	xtx_GLEAN_10020848	SINE/MIR	GO:0005085; guanyl-nucleotide exchange factor activity; function
scaffold27	Denovo_TE2037834	xtx_GLEAN_10020860	LINE/Penelope	GO:0005216; ion channel activity; function
scaffold27	Denovo_TE2037852	xtx_GLEAN_10020854	LINE/CR1	GO:0003677; DNA binding; function
scaffold27	Denovo_TE2037854	xtx_GLEAN_10020828	DNA/CMC-EnSpm	GO:0003777; microtubule motor activity; function
scaffold27	Denovo_TE2037857	xtx_GLEAN_10020849	DNA/TcMar-Tc1	GO:0005509; calcium ion binding; function
scaffold27	Denovo_TE2037886	xtx_GLEAN_10020854	LTR/Gypsy	GO:0003677; DNA binding; function
scaffold27	Denovo_TE2037888	xtx_GLEAN_10020854	Unknown	GO:0003677; DNA binding; function
scaffold27	Denovo_TE2037889	xtx_GLEAN_10020834	DNA/TcMar-Tc1
scaffold27	Denovo_TE2037940	xtx_GLEAN_10020856	LINE/CR1
scaffold27	Denovo_TE2037944	xtx_GLEAN_10020849	LTR	GO:0005509; calcium ion binding; function
scaffold27	Denovo_TE2037945	xtx_GLEAN_10020849	LINE/CR1	GO:0005509; calcium ion binding; function
scaffold27	Denovo_TE2037949	xtx_GLEAN_10020860	LINE/CR1	GO:0005216; ion channel activity; function
scaffold27	Denovo_TE2037976	xtx_GLEAN_10020858	LINE/CR1	GO:0005509; calcium ion binding; function
scaffold27	Denovo_TE2037983	xtx_GLEAN_10020833	SINE/MIR	GO:0000159; protein phosphatase type 2A complex; component
scaffold27	Denovo_TE2038005	xtx_GLEAN_10020847	Unknown
scaffold27	Denovo_TE2038022	xtx_GLEAN_10020844	LINE/CR1	GO:0005524; ATP binding; function
scaffold27	Denovo_TE2038030	xtx_GLEAN_10020846	LINE/CR1	GO:0004672; protein kinase activity; function
scaffold27	Denovo_TE2038043	xtx_GLEAN_10020860	LTR/ERV1	GO:0005216; ion channel activity; function
scaffold27	Denovo_TE2038066	xtx_GLEAN_10020831	LINE/CR1	GO:0005515; protein binding; function
scaffold27	Denovo_TE2038102	xtx_GLEAN_10020852	LINE/L2	GO:0004842; ubiquitin-protein transferase activity; function
scaffold27	Denovo_TE2038123	xtx_GLEAN_10020849	LTR	GO:0005509; calcium ion binding; function
scaffold27	Denovo_TE2038129	xtx_GLEAN_10020836	LTR	GO:0005524; ATP binding; function
scaffold27	Denovo_TE2038174	xtx_GLEAN_10020860	LTR	GO:0005216; ion channel activity; function
scaffold27	Denovo_TE2038191	xtx_GLEAN_10020856	DNA/TcMar-Tc1
scaffold27	Denovo_TE2038197	xtx_GLEAN_10020835	LINE/CR1	GO:0003676; nucleic acid binding; function
scaffold27	Denovo_TE2038199	xtx_GLEAN_10020852	DNA/TcMar-Tc1	GO:0004842; ubiquitin-protein transferase activity; function
scaffold27	Denovo_TE2038200	xtx_GLEAN_10020831	DNA/TcMar-Tc1	GO:0005515; protein binding; function
scaffold27	Denovo_TE2038202	xtx_GLEAN_10020859	DNA/TcMar-Tc1	GO:0005622; intracellular; component
scaffold27	Denovo_TE2038262	xtx_GLEAN_10020831	LTR	GO:0005515; protein binding; function
scaffold27	Denovo_TE2038271	xtx_GLEAN_10020860	LINE/CR1	GO:0005216; ion channel activity; function
scaffold27	Denovo_TE2038276	xtx_GLEAN_10020860	LINE/CR1	GO:0005216; ion channel activity; function
scaffold27	Denovo_TE2038301	xtx_GLEAN_10020831	LINE/CR1	GO:0005515; protein binding; function
scaffold27	Denovo_TE2038302	xtx_GLEAN_10020831	LINE/CR1	GO:0005515; protein binding; function
scaffold27	Denovo_TE2038307	xtx_GLEAN_10020834	DNA/TcMar-Tc1
scaffold27	Denovo_TE2038347	xtx_GLEAN_10020830	LTR/Gypsy	GO:0003677; DNA binding; function
scaffold27	Denovo_TE2038348	xtx_GLEAN_10020830	DNA/hAT	GO:0003677; DNA binding; function
scaffold27	Denovo_TE2038381	xtx_GLEAN_10020848	DNA/TcMar-Tc1	GO:0005085; guanyl-nucleotide exchange factor activity; function
scaffold27	Denovo_TE2038387	xtx_GLEAN_10020839	DNA/TcMar-Tc1	GO:0005923; bicellular tight junction; component
scaffold27	Denovo_TE2038389	xtx_GLEAN_10020840	DNA/TcMar-Tc1
scaffold27	Denovo_TE2038438	xtx_GLEAN_10020831	LINE/CR1	GO:0005515; protein binding; function
scaffold27	Denovo_TE2038441	xtx_GLEAN_10020859	DNA/TcMar-Tc1	GO:0005622; intracellular; component
scaffold27	Denovo_TE2038442	xtx_GLEAN_10020854	LTR	GO:0003677; DNA binding; function
scaffold27	Denovo_TE2038443	xtx_GLEAN_10020854	LTR	GO:0003677; DNA binding; function
scaffold27	Denovo_TE2038444	xtx_GLEAN_10020854	LTR	GO:0003677; DNA binding; function
scaffold27	Denovo_TE2038445	xtx_GLEAN_10020829	LTR	GO:0004672; protein kinase activity; function
scaffold27	Denovo_TE2038446	xtx_GLEAN_10020854	LTR	GO:0003677; DNA binding; function
scaffold27	Denovo_TE2038491	xtx_GLEAN_10020858	DNA/TcMar-Tc1	GO:0005509; calcium ion binding; function
scaffold27	Denovo_TE2038524	xtx_GLEAN_10020830	LINE/CR1	GO:0003677; DNA binding; function
scaffold27	Denovo_TE2038525	xtx_GLEAN_10020830	LTR/Gypsy	GO:0003677; DNA binding; function
scaffold27	Denovo_TE2038530	xtx_GLEAN_10020852	LINE/CR1	GO:0004842; ubiquitin-protein transferase activity; function
scaffold27	Denovo_TE2038536	xtx_GLEAN_10020831	LINE/CR1	GO:0005515; protein binding; function
scaffold27	Denovo_TE2038542	xtx_GLEAN_10020854	LINE/CR1	GO:0003677; DNA binding; function
scaffold27	Denovo_TE2038545	xtx_GLEAN_10020860	LINE/CR1	GO:0005216; ion channel activity; function
scaffold27	Denovo_TE2038626	xtx_GLEAN_10020838	SINE/MIR
scaffold27	Denovo_TE2038654	xtx_GLEAN_10020858	LTR/Gypsy	GO:0005509; calcium ion binding; function
scaffold27	Denovo_TE2038666	xtx_GLEAN_10020852	LTR/Gypsy	GO:0004842; ubiquitin-protein transferase activity; function
scaffold27	Denovo_TE2038677	xtx_GLEAN_10020839	SINE/MIR	GO:0005923; bicellular tight junction; component
scaffold27	Denovo_TE2038697	xtx_GLEAN_10020852	DNA/CMC-Chapaev-3	GO:0004842; ubiquitin-protein transferase activity; function
scaffold27	Denovo_TE2038698	xtx_GLEAN_10020852	LTR	GO:0004842; ubiquitin-protein transferase activity; function
scaffold27	Denovo_TE2038713	xtx_GLEAN_10020859	LINE/RTE-RTE	GO:0005622; intracellular; component
scaffold27	Denovo_TE2038758	xtx_GLEAN_10020860	Unknown	GO:0005216; ion channel activity; function
scaffold27	Denovo_TE2038761	xtx_GLEAN_10020831	LTR/DIRS	GO:0005515; protein binding; function
scaffold27	Denovo_TE2038786	xtx_GLEAN_10020852	LINE/CR1	GO:0004842; ubiquitin-protein transferase activity; function
scaffold27	Denovo_TE2038789	xtx_GLEAN_10020844	LTR	GO:0005524; ATP binding; function
scaffold27	Denovo_TE2038816	xtx_GLEAN_10020854	LINE/CR1	GO:0003677; DNA binding; function
scaffold27	Denovo_TE2038858	xtx_GLEAN_10020860	LTR/Gypsy	GO:0005216; ion channel activity; function
scaffold27	Denovo_TE2038859	xtx_GLEAN_10020860	LTR/Gypsy	GO:0005216; ion channel activity; function
scaffold27	Denovo_TE2038860	xtx_GLEAN_10020852	DNA/TcMar-Tc1	GO:0004842; ubiquitin-protein transferase activity; function
scaffold27	Denovo_TE2038879	xtx_GLEAN_10020857	DNA/CMC-EnSpm	GO:0003735; structural constituent of ribosome; function
scaffold27	Denovo_TE2038983	xtx_GLEAN_10020841	LTR
scaffold27	Denovo_TE2039050	xtx_GLEAN_10020849	LINE/L2	GO:0005509; calcium ion binding; function
scaffold27	Denovo_TE2039057	xtx_GLEAN_10020860	SINE/MIR	GO:0005216; ion channel activity; function
scaffold27	Denovo_TE2039099	xtx_GLEAN_10020835	LINE/CR1	GO:0003676; nucleic acid binding; function
scaffold27	Denovo_TE2039108	xtx_GLEAN_10020852	LINE/CR1	GO:0004842; ubiquitin-protein transferase activity; function
scaffold27	Denovo_TE2039110	xtx_GLEAN_10020834	LINE/CR1
scaffold27	Denovo_TE2039121	xtx_GLEAN_10020860	LINE/CR1	GO:0005216; ion channel activity; function
scaffold27	Denovo_TE2039122	xtx_GLEAN_10020860	LTR/Gypsy	GO:0005216; ion channel activity; function
scaffold27	Denovo_TE2039126	xtx_GLEAN_10020858	LINE/CR1	GO:0005509; calcium ion binding; function
scaffold27	Denovo_TE2039131	xtx_GLEAN_10020860	LINE/CR1	GO:0005216; ion channel activity; function
scaffold27	Denovo_TE2039134	xtx_GLEAN_10020860	LINE/CR1	GO:0005216; ion channel activity; function
scaffold27	Denovo_TE2039150	xtx_GLEAN_10020850	LINE/CR1	GO:0005515; protein binding; function
scaffold28	Denovo_TE2039159	xtx_GLEAN_10020821	LINE/L1-Tx1	GO:0006108; malate metabolic process; process
scaffold28	Denovo_TE2039160	xtx_GLEAN_10020821	LTR/DIRS	GO:0006108; malate metabolic process; process
scaffold28	Denovo_TE2039178	xtx_GLEAN_10020795	DNA/TcMar-Tc1	GO:0004872; receptor activity; function
scaffold28	Denovo_TE2039179	xtx_GLEAN_10020795	SINE/MIR	GO:0004872; receptor activity; function
scaffold28	Denovo_TE2039183	xtx_GLEAN_10020803	LTR/Gypsy	GO:0004672; protein kinase activity; function
scaffold28	Denovo_TE2039184	xtx_GLEAN_10020803	SINE/MIR	GO:0004672; protein kinase activity; function
scaffold28	Denovo_TE2039205	xtx_GLEAN_10020805	DNA/TcMar-Tc1	GO:0005515; protein binding; function
scaffold28	Denovo_TE2039212	xtx_GLEAN_10020802	DNA/TcMar-Tc1	GO:0008270; zinc ion binding; function
scaffold28	Denovo_TE2039251	xtx_GLEAN_10020802	DNA/hAT-Tag1	GO:0008270; zinc ion binding; function
scaffold28	Denovo_TE2039285	xtx_GLEAN_10020814	LINE/CR1	GO:0005515; protein binding; function
scaffold28	Denovo_TE2039289	xtx_GLEAN_10020809	LINE/CR1
scaffold28	Denovo_TE2039318	xtx_GLEAN_10020813	DNA/TcMar-Tc1	GO:0005515; protein binding; function
scaffold28	Denovo_TE2039341	xtx_GLEAN_10020796	LTR/Gypsy	GO:0004672; protein kinase activity; function
scaffold28	Denovo_TE2039355	xtx_GLEAN_10020805	LINE/CR1	GO:0005515; protein binding; function
scaffold28	Denovo_TE2039486	xtx_GLEAN_10020804	DNA/TcMar-Tc1
scaffold28	Denovo_TE2039492	xtx_GLEAN_10020803	LINE/L2	GO:0004672; protein kinase activity; function
scaffold28	Denovo_TE2039635	xtx_GLEAN_10020809	DNA/TcMar-Tc1
scaffold28	Denovo_TE2039648	xtx_GLEAN_10020806	LTR
scaffold28	Denovo_TE2039649	xtx_GLEAN_10020806	LTR/Gypsy
scaffold28	Denovo_TE2039650	xtx_GLEAN_10020806	LINE/CR1
scaffold28	Denovo_TE2039654	xtx_GLEAN_10020814	DNA/TcMar-Tc1	GO:0005515; protein binding; function
scaffold28	Denovo_TE2039671	xtx_GLEAN_10020796	DNA/hAT-Tip100	GO:0004672; protein kinase activity; function
scaffold28	Denovo_TE2039816	xtx_GLEAN_10020804	SINE/MIR
scaffold28	Denovo_TE2039882	xtx_GLEAN_10020811	LINE/L2	GO:0004672; protein kinase activity; function
scaffold28	Denovo_TE2039895	xtx_GLEAN_10020815	LINE/CR1	GO:0005506; iron ion binding; function
scaffold28	Denovo_TE2039925	xtx_GLEAN_10020816	LINE	GO:0005515; protein binding; function
scaffold28	Denovo_TE2040040	xtx_GLEAN_10020824	DNA/CMC-Chapaev-3	GO:0003746; translation elongation factor activity; function
scaffold28	Denovo_TE2040066	xtx_GLEAN_10020809	LTR/ERV1
scaffold28	Denovo_TE2040069	xtx_GLEAN_10020806	LTR
scaffold28	Denovo_TE2040098	xtx_GLEAN_10020803	LINE/CR1	GO:0004672; protein kinase activity; function
scaffold28	Denovo_TE2040150	xtx_GLEAN_10020796	LINE/CR1	GO:0004672; protein kinase activity; function
scaffold28	Denovo_TE2040262	xtx_GLEAN_10020798	LINE/CR1
scaffold28	Denovo_TE2040383	xtx_GLEAN_10020807	SINE/MIR
scaffold28	Denovo_TE2040405	xtx_GLEAN_10020819	DNA/TcMar-Tc1
scaffold28	Denovo_TE2040406	xtx_GLEAN_10020819	LINE/CR1
scaffold28	Denovo_TE2040411	xtx_GLEAN_10020821	DNA/TcMar-Tc1	GO:0006108; malate metabolic process; process
scaffold28	Denovo_TE2040413	xtx_GLEAN_10020816	LINE/CR1	GO:0005515; protein binding; function
scaffold28	Denovo_TE2040425	xtx_GLEAN_10020796	LINE/L2	GO:0004672; protein kinase activity; function
scaffold28	Denovo_TE2040439	xtx_GLEAN_10020803	LINE/CR1	GO:0004672; protein kinase activity; function
scaffold28	Denovo_TE2040467	xtx_GLEAN_10020812	DNA/TcMar-Tc1
scaffold28	Denovo_TE2040620	xtx_GLEAN_10020803	LINE/R2-Hero	GO:0004672; protein kinase activity; function
scaffold28	Denovo_TE2040621	xtx_GLEAN_10020803	LINE/CR1	GO:0004672; protein kinase activity; function
scaffold28	Denovo_TE2040625	xtx_GLEAN_10020825	LINE/CR1	GO:0008137; NADH dehydrogenase (ubiquinone) activity; function
scaffold28	Denovo_TE2040695	xtx_GLEAN_10020813	LINE/CR1	GO:0005515; protein binding; function
scaffold28	Denovo_TE2040728	xtx_GLEAN_10020799	LINE/CR1	GO:0006914; autophagy; process
scaffold28	Denovo_TE2040770	xtx_GLEAN_10020813	SINE/MIR	GO:0005515; protein binding; function
scaffold28	Denovo_TE2040822	xtx_GLEAN_10020796	LTR	GO:0004672; protein kinase activity; function
scaffold28	Denovo_TE2040840	xtx_GLEAN_10020822	LINE/CR1	GO:0004222; metalloendopeptidase activity; function
scaffold28	Denovo_TE2040987	xtx_GLEAN_10020795	DNA/TcMar-Tc1	GO:0004872; receptor activity; function
scaffold28	Denovo_TE2041071	xtx_GLEAN_10020812	DNA/TcMar-Tc1
scaffold28	Denovo_TE2041103	xtx_GLEAN_10020822	LTR	GO:0004222; metalloendopeptidase activity; function
scaffold28	Denovo_TE2041110	xtx_GLEAN_10020813	LINE/CR1	GO:0005515; protein binding; function
scaffold28	Denovo_TE2041125	xtx_GLEAN_10020811	LTR/Gypsy	GO:0004672; protein kinase activity; function
scaffold28	Denovo_TE2041130	xtx_GLEAN_10020812	LINE/CR1
scaffold28	Denovo_TE2041200	xtx_GLEAN_10020809	LINE/L2
scaffold28	Denovo_TE2041216	xtx_GLEAN_10020810	LINE/L2	GO:0004888; transmembrane signaling receptor activity; function
scaffold28	Denovo_TE2041217	xtx_GLEAN_10020810	LINE/CR1	GO:0004888; transmembrane signaling receptor activity; function
scaffold28	Denovo_TE2041234	xtx_GLEAN_10020815	LTR	GO:0005506; iron ion binding; function
scaffold28	Denovo_TE2041372	xtx_GLEAN_10020805	LINE/CR1	GO:0005515; protein binding; function
scaffold28	Denovo_TE2041411	xtx_GLEAN_10020822	LINE/CR1	GO:0004222; metalloendopeptidase activity; function
scaffold28	Denovo_TE2041498	xtx_GLEAN_10020798	LINE/CR1
scaffold28	Denovo_TE2041501	xtx_GLEAN_10020798	LINE/CR1
scaffold28	Denovo_TE2041580	xtx_GLEAN_10020801	LINE/CR1	GO:0005525; GTP binding; function
scaffold29	Denovo_TE2041654	xtx_GLEAN_10020773	DNA/TcMar-Tc1	GO:0003676; nucleic acid binding; function
scaffold29	Denovo_TE2041690	xtx_GLEAN_10020780	SINE/MIR
scaffold29	Denovo_TE2041698	xtx_GLEAN_10020777	DNA/TcMar-Tc1	GO:0004672; protein kinase activity; function
scaffold29	Denovo_TE2041714	xtx_GLEAN_10020762	LINE/L2	GO:0006520; cellular amino acid metabolic process; process
scaffold29	Denovo_TE2041715	xtx_GLEAN_10020762	Simple_repeat	GO:0006520; cellular amino acid metabolic process; process
scaffold29	Denovo_TE2041750	xtx_GLEAN_10020773	DNA/CMC-EnSpm	GO:0003676; nucleic acid binding; function
scaffold29	Denovo_TE2041778	xtx_GLEAN_10020781	DNA/PiggyBac
scaffold29	Denovo_TE2041792	xtx_GLEAN_10020763	SINE/MIR
scaffold29	Denovo_TE2041814	xtx_GLEAN_10020771	LINE/L2	GO:0006508; proteolysis; process
scaffold29	Denovo_TE2041947	xtx_GLEAN_10020764	DNA/CMC-Chapaev-3
scaffold29	Denovo_TE2041979	xtx_GLEAN_10020792	DNA/TcMar-Tc1	GO:0005096; GTPase activator activity; function
scaffold29	Denovo_TE2042005	xtx_GLEAN_10020781	DNA/CMC-Chapaev-3
scaffold29	Denovo_TE2042052	xtx_GLEAN_10020791	LINE/CR1	GO:0005515; protein binding; function
scaffold29	Denovo_TE2042120	xtx_GLEAN_10020770	Unknown	GO:0004672; protein kinase activity; function
scaffold29	Denovo_TE2042131	xtx_GLEAN_10020768	DNA/CMC-Chapaev-3	GO:0005515; protein binding; function
scaffold29	Denovo_TE2042148	xtx_GLEAN_10020791	LINE/CR1	GO:0005515; protein binding; function
scaffold29	Denovo_TE2042195	xtx_GLEAN_10020782	DNA/PIF-Harbinger	GO:0005509; calcium ion binding; function
scaffold29	Denovo_TE2042196	xtx_GLEAN_10020782	DNA/TcMar-Tc1	GO:0005509; calcium ion binding; function
scaffold29	Denovo_TE2042312	xtx_GLEAN_10020770	DNA/CMC-Chapaev-3	GO:0004672; protein kinase activity; function
scaffold29	Denovo_TE2042357	xtx_GLEAN_10020784	DNA/CMC-Chapaev-3	GO:0019905; syntaxin binding; function
scaffold29	Denovo_TE2042363	xtx_GLEAN_10020785	LINE/R2-Hero	GO:0005515; protein binding; function
scaffold29	Denovo_TE2042378	xtx_GLEAN_10020784	LINE/CR1	GO:0019905; syntaxin binding; function
scaffold29	Denovo_TE2042400	xtx_GLEAN_10020782	LINE/L2	GO:0005509; calcium ion binding; function
scaffold29	Denovo_TE2042407	xtx_GLEAN_10020771	LINE/CR1	GO:0006508; proteolysis; process
scaffold29	Denovo_TE2042411	xtx_GLEAN_10020773	LINE/CR1	GO:0003676; nucleic acid binding; function
scaffold29	Denovo_TE2042415	xtx_GLEAN_10020769	LINE/CR1	GO:0006506; GPI anchor biosynthetic process; process
scaffold29	Denovo_TE2042558	xtx_GLEAN_10020763	DNA/TcMar-Tc1
scaffold29	Denovo_TE2042624	xtx_GLEAN_10020762	DNA/TcMar-Tc1	GO:0006520; cellular amino acid metabolic process; process
scaffold29	Denovo_TE2042637	xtx_GLEAN_10020771	LTR/Gypsy	GO:0006508; proteolysis; process
scaffold29	Denovo_TE2042642	xtx_GLEAN_10020785	LTR/DIRS	GO:0005515; protein binding; function
scaffold29	Denovo_TE2042646	xtx_GLEAN_10020770	LTR/Gypsy	GO:0004672; protein kinase activity; function
scaffold29	Denovo_TE2042659	xtx_GLEAN_10020769	DNA/CMC-EnSpm	GO:0006506; GPI anchor biosynthetic process; process
scaffold29	Denovo_TE2042779	xtx_GLEAN_10020769	LTR	GO:0006506; GPI anchor biosynthetic process; process
scaffold29	Denovo_TE2042780	xtx_GLEAN_10020782	LTR	GO:0005509; calcium ion binding; function
scaffold29	Denovo_TE2042781	xtx_GLEAN_10020782	LTR/Gypsy	GO:0005509; calcium ion binding; function
scaffold29	Denovo_TE2042826	xtx_GLEAN_10020785	LINE	GO:0005515; protein binding; function
scaffold29	Denovo_TE2042844	xtx_GLEAN_10020788	DNA/TcMar-Tc1	GO:0005515; protein binding; function
scaffold29	Denovo_TE2043002	xtx_GLEAN_10020791	LINE/CR1	GO:0005515; protein binding; function
scaffold29	Denovo_TE2043034	xtx_GLEAN_10020782	LINE/CR1	GO:0005509; calcium ion binding; function
scaffold29	Denovo_TE2043045	xtx_GLEAN_10020782	LINE/CR1	GO:0005509; calcium ion binding; function
scaffold29	Denovo_TE2043054	xtx_GLEAN_10020791	DNA/TcMar-Tc1	GO:0005515; protein binding; function
scaffold29	Denovo_TE2043070	xtx_GLEAN_10020787	LTR	GO:0005198; structural molecule activity; function
scaffold29	Denovo_TE2043081	xtx_GLEAN_10020767	LINE/CR1	GO:0016020; membrane; component
scaffold29	Denovo_TE2043218	xtx_GLEAN_10020763	LINE/L2
scaffold29	Denovo_TE2043219	xtx_GLEAN_10020775	Unknown	GO:0005509; calcium ion binding; function
scaffold29	Denovo_TE2043262	xtx_GLEAN_10020771	LINE/L2	GO:0006508; proteolysis; process
scaffold29	Denovo_TE2043347	xtx_GLEAN_10020785	LTR/Ngaro	GO:0005515; protein binding; function
scaffold29	Denovo_TE2043519	xtx_GLEAN_10020792	DNA/TcMar-Tc1	GO:0005096; GTPase activator activity; function
scaffold29	Denovo_TE2043618	xtx_GLEAN_10020780	LINE/CR1
scaffold29	Denovo_TE2043670	xtx_GLEAN_10020789	DNA/TcMar-Tc1
scaffold29	Denovo_TE2043709	xtx_GLEAN_10020769	LINE/CR1	GO:0006506; GPI anchor biosynthetic process; process
scaffold30	Denovo_TE2043774	xtx_GLEAN_10020735	LINE	GO:0016021; integral component of membrane; component
scaffold30	Denovo_TE2043819	xtx_GLEAN_10020731	SINE/MIR	GO:0003735; structural constituent of ribosome; function
scaffold30	Denovo_TE2043890	xtx_GLEAN_10020755	SINE/MIR	GO:0005515; protein binding; function
scaffold30	Denovo_TE2043974	xtx_GLEAN_10020757	LINE/R2-Hero	GO:0005515; protein binding; function
scaffold30	Denovo_TE2044077	xtx_GLEAN_10020753	DNA/TcMar-Tc1	GO:0004089; carbonate dehydratase activity; function
scaffold30	Denovo_TE2044114	xtx_GLEAN_10020751	LINE/L2	GO:0005515; protein binding; function
scaffold30	Denovo_TE2044175	xtx_GLEAN_10020732	DNA/TcMar-Tc1
scaffold30	Denovo_TE2044217	xtx_GLEAN_10020755	DNA/CMC-EnSpm	GO:0005515; protein binding; function
scaffold30	Denovo_TE2044352	xtx_GLEAN_10020758	LINE/CR1	GO:0005452; inorganic anion exchanger activity; function
scaffold30	Denovo_TE2044367	xtx_GLEAN_10020738	LINE/CR1	GO:0004672; protein kinase activity; function
scaffold30	Denovo_TE2044369	xtx_GLEAN_10020755	LINE/CR1	GO:0005515; protein binding; function
scaffold30	Denovo_TE2044423	xtx_GLEAN_10020740	DNA/TcMar-Tc1	GO:0003700; transcription factor activity, sequence-specific DNA binding; function
scaffold30	Denovo_TE2044443	xtx_GLEAN_10020740	LTR	GO:0003700; transcription factor activity, sequence-specific DNA binding; function
scaffold30	Denovo_TE2044506	xtx_GLEAN_10020733	LINE/CR1
scaffold30	Denovo_TE2044583	xtx_GLEAN_10020737	LINE/CR1
scaffold30	Denovo_TE2044698	xtx_GLEAN_10020755	DNA/TcMar-Tc1	GO:0005515; protein binding; function
scaffold30	Denovo_TE2044782	xtx_GLEAN_10020735	LTR	GO:0016021; integral component of membrane; component
scaffold30	Denovo_TE2044798	xtx_GLEAN_10020751	Unknown	GO:0005515; protein binding; function
scaffold30	Denovo_TE2044809	xtx_GLEAN_10020758	LINE/CR1	GO:0005452; inorganic anion exchanger activity; function
scaffold30	Denovo_TE2044814	xtx_GLEAN_10020759	LINE/L2
scaffold30	Denovo_TE2044854	xtx_GLEAN_10020736	LINE/CR1	GO:0008152; metabolic process; process
scaffold30	Denovo_TE2044883	xtx_GLEAN_10020758	LINE/CR1	GO:0005452; inorganic anion exchanger activity; function
scaffold30	Denovo_TE2044897	xtx_GLEAN_10020743	LINE/CR1	GO:0008152; metabolic process; process
scaffold30	Denovo_TE2044925	xtx_GLEAN_10020735	DNA/CMC-Chapaev-3	GO:0016021; integral component of membrane; component
scaffold30	Denovo_TE2045180	xtx_GLEAN_10020749	Unknown
scaffold30	Denovo_TE2045221	xtx_GLEAN_10020740	LINE/CR1	GO:0003700; transcription factor activity, sequence-specific DNA binding; function
scaffold30	Denovo_TE2045386	xtx_GLEAN_10020755	LTR/DIRS	GO:0005515; protein binding; function
scaffold30	Denovo_TE2045510	xtx_GLEAN_10020752	LINE/CR1
scaffold30	Denovo_TE2045512	xtx_GLEAN_10020738	LTR/DIRS	GO:0004672; protein kinase activity; function
scaffold30	Denovo_TE2045529	xtx_GLEAN_10020734	LINE/CR1	GO:0005515; protein binding; function
scaffold30	Denovo_TE2045549	xtx_GLEAN_10020755	LTR	GO:0005515; protein binding; function
scaffold30	Denovo_TE2045577	xtx_GLEAN_10020757	LTR	GO:0005515; protein binding; function
scaffold30	Denovo_TE2045590	xtx_GLEAN_10020757	LTR	GO:0005515; protein binding; function
scaffold30	Denovo_TE2045627	xtx_GLEAN_10020755	LINE/CR1	GO:0005515; protein binding; function
scaffold30	Denovo_TE2045696	xtx_GLEAN_10020757	LINE/CR1	GO:0005515; protein binding; function
scaffold30	Denovo_TE2045697	xtx_GLEAN_10020757	DNA/CMC-Chapaev-3	GO:0005515; protein binding; function
scaffold30	Denovo_TE2045764	xtx_GLEAN_10020740	LTR/Gypsy	GO:0003700; transcription factor activity, sequence-specific DNA binding; function
scaffold30	Denovo_TE2045778	xtx_GLEAN_10020735	DNA/TcMar-Tc1	GO:0016021; integral component of membrane; component
scaffold30	Denovo_TE2045797	xtx_GLEAN_10020755	DNA/TcMar-Tc1	GO:0005515; protein binding; function
scaffold30	Denovo_TE2045857	xtx_GLEAN_10020755	LTR/Gypsy	GO:0005515; protein binding; function
scaffold30	Denovo_TE2046106	xtx_GLEAN_10020740	LTR/Gypsy	GO:0003700; transcription factor activity, sequence-specific DNA binding; function
scaffold30	Denovo_TE2046117	xtx_GLEAN_10020756	DNA	GO:0005515; protein binding; function
scaffold30	Denovo_TE2046138	xtx_GLEAN_10020758	LINE/CR1	GO:0005452; inorganic anion exchanger activity; function
scaffold30	Denovo_TE2046150	xtx_GLEAN_10020755	DNA/TcMar-Tc1	GO:0005515; protein binding; function
scaffold30	Denovo_TE2046152	xtx_GLEAN_10020755	DNA	GO:0005515; protein binding; function
scaffold30	Denovo_TE2046212	xtx_GLEAN_10020752	LINE/CR1
scaffold30	Denovo_TE2046255	xtx_GLEAN_10020755	LINE/CR1	GO:0005515; protein binding; function
scaffold30	Denovo_TE2046290	xtx_GLEAN_10020740	DNA/TcMar-Tc1	GO:0003700; transcription factor activity, sequence-specific DNA binding; function
scaffold30	Denovo_TE2046291	xtx_GLEAN_10020740	DNA	GO:0003700; transcription factor activity, sequence-specific DNA binding; function
scaffold30	Denovo_TE2046295	xtx_GLEAN_10020757	LINE/CR1	GO:0005515; protein binding; function
scaffold31	Denovo_TE2046356	xtx_GLEAN_10020683	LINE/R2-Hero	GO:0004842; ubiquitin-protein transferase activity; function
scaffold31	Denovo_TE2046359	xtx_GLEAN_10020683	LINE/RTE-BovB	GO:0004842; ubiquitin-protein transferase activity; function
scaffold31	Denovo_TE2046398	xtx_GLEAN_10020676	SINE/MIR
scaffold31	Denovo_TE2046468	xtx_GLEAN_10020684	LTR	GO:0005515; protein binding; function
scaffold31	Denovo_TE2046470	xtx_GLEAN_10020686	LTR/Gypsy	GO:0007165; signal transduction; process
scaffold31	Denovo_TE2046502	xtx_GLEAN_10020674	LINE/CR1	GO:0004867; serine-type endopeptidase inhibitor activity; function
scaffold31	Denovo_TE2046530	xtx_GLEAN_10020664	DNA/TcMar-Tc1	GO:0004064; arylesterase activity; function
scaffold31	Denovo_TE2046580	xtx_GLEAN_10020675	LINE/CR1	GO:0004930; G-protein coupled receptor activity; function
scaffold31	Denovo_TE2046581	xtx_GLEAN_10020675	LINE/CR1	GO:0004930; G-protein coupled receptor activity; function
scaffold31	Denovo_TE2046612	xtx_GLEAN_10020686	DNA	GO:0007165; signal transduction; process
scaffold31	Denovo_TE2046702	xtx_GLEAN_10020678	SINE/MIR
scaffold31	Denovo_TE2046754	xtx_GLEAN_10020667	LINE/L2
scaffold31	Denovo_TE2046792	xtx_GLEAN_10020684	DNA/TcMar-Tc1	GO:0005515; protein binding; function
scaffold31	Denovo_TE2046846	xtx_GLEAN_10020660	DNA/TcMar-Tc1	GO:0005515; protein binding; function
scaffold31	Denovo_TE2046859	xtx_GLEAN_10020669	DNA
scaffold31	Denovo_TE2046871	xtx_GLEAN_10020683	DNA/TcMar-Tc1	GO:0004842; ubiquitin-protein transferase activity; function
scaffold31	Denovo_TE2046977	xtx_GLEAN_10020686	LTR/Gypsy	GO:0007165; signal transduction; process
scaffold31	Denovo_TE2046979	xtx_GLEAN_10020686	LTR/Gypsy	GO:0007165; signal transduction; process
scaffold31	Denovo_TE2046980	xtx_GLEAN_10020686	DNA/TcMar-Tc1	GO:0007165; signal transduction; process
scaffold31	Denovo_TE2046993	xtx_GLEAN_10020659	DNA/CMC-Chapaev-3	GO:0005313; L-glutamate transmembrane transporter activity; function
scaffold31	Denovo_TE2047016	xtx_GLEAN_10020686	DNA/TcMar-Tc1	GO:0007165; signal transduction; process
scaffold31	Denovo_TE2047077	xtx_GLEAN_10020665	DNA/TcMar-Tc1	GO:0005515; protein binding; function
scaffold31	Denovo_TE2047085	xtx_GLEAN_10020676	LTR/DIRS
scaffold31	Denovo_TE2047094	xtx_GLEAN_10020686	LTR/DIRS	GO:0007165; signal transduction; process
scaffold31	Denovo_TE2047211	xtx_GLEAN_10020683	DNA/TcMar-Tc1	GO:0004842; ubiquitin-protein transferase activity; function
scaffold31	Denovo_TE2047280	xtx_GLEAN_10020671	DNA/CMC-EnSpm
scaffold31	Denovo_TE2047284	xtx_GLEAN_10020681	LINE/CR1	GO:0005524; ATP binding; function
scaffold31	Denovo_TE2047355	xtx_GLEAN_10020683	LINE/CR1	GO:0004842; ubiquitin-protein transferase activity; function
scaffold31	Denovo_TE2047360	xtx_GLEAN_10020675	LINE/CR1	GO:0004930; G-protein coupled receptor activity; function
scaffold31	Denovo_TE2047400	xtx_GLEAN_10020683	DNA/TcMar-Tc1	GO:0004842; ubiquitin-protein transferase activity; function
scaffold31	Denovo_TE2047401	xtx_GLEAN_10020683	LINE/CR1	GO:0004842; ubiquitin-protein transferase activity; function
scaffold31	Denovo_TE2047441	xtx_GLEAN_10020683	LINE/CR1	GO:0004842; ubiquitin-protein transferase activity; function
scaffold31	Denovo_TE2047530	xtx_GLEAN_10020684	LINE/CR1	GO:0005515; protein binding; function
scaffold31	Denovo_TE2047585	xtx_GLEAN_10020669	LINE/L2
scaffold31	Denovo_TE2047601	xtx_GLEAN_10020683	SINE/MIR	GO:0004842; ubiquitin-protein transferase activity; function
scaffold31	Denovo_TE2047654	xtx_GLEAN_10020686	SINE/MIR	GO:0007165; signal transduction; process
scaffold31	Denovo_TE2047656	xtx_GLEAN_10020686	SINE/MIR	GO:0007165; signal transduction; process
scaffold31	Denovo_TE2047690	xtx_GLEAN_10020679	LINE/R2-Hero	GO:0004672; protein kinase activity; function
scaffold31	Denovo_TE2047769	xtx_GLEAN_10020676	DNA
scaffold31	Denovo_TE2047796	xtx_GLEAN_10020679	LINE/CR1	GO:0004672; protein kinase activity; function
scaffold31	Denovo_TE2047808	xtx_GLEAN_10020676	LINE/L2
scaffold31	Denovo_TE2047825	xtx_GLEAN_10020663	LINE/L2	GO:0005515; protein binding; function
scaffold31	Denovo_TE2047826	xtx_GLEAN_10020686	LTR	GO:0007165; signal transduction; process
scaffold31	Denovo_TE2047835	xtx_GLEAN_10020676	LTR
scaffold31	Denovo_TE2047853	xtx_GLEAN_10020686	LINE/CR1	GO:0007165; signal transduction; process
scaffold31	Denovo_TE2047857	xtx_GLEAN_10020674	DNA/TcMar-Tc1	GO:0004867; serine-type endopeptidase inhibitor activity; function
scaffold31	Denovo_TE2047966	xtx_GLEAN_10020665	LINE/L2	GO:0005515; protein binding; function
scaffold31	Denovo_TE2047981	xtx_GLEAN_10020664	LINE/L2	GO:0004064; arylesterase activity; function
scaffold31	Denovo_TE2047991	xtx_GLEAN_10020684	DNA/TcMar-Tc1	GO:0005515; protein binding; function
scaffold31	Denovo_TE2048006	xtx_GLEAN_10020683	DNA/TcMar-Tc1	GO:0004842; ubiquitin-protein transferase activity; function
scaffold31	Denovo_TE2048007	xtx_GLEAN_10020683	LINE/CR1	GO:0004842; ubiquitin-protein transferase activity; function
scaffold31	Denovo_TE2048068	xtx_GLEAN_10020683	LTR	GO:0004842; ubiquitin-protein transferase activity; function
scaffold31	Denovo_TE2048073	xtx_GLEAN_10020686	SINE/MIR	GO:0007165; signal transduction; process
scaffold31	Denovo_TE2048090	xtx_GLEAN_10020686	DNA/TcMar-Tc1	GO:0007165; signal transduction; process
scaffold31	Denovo_TE2048121	xtx_GLEAN_10020686	LINE/R2-Hero	GO:0007165; signal transduction; process
scaffold31	Denovo_TE2048243	xtx_GLEAN_10020676	SINE/MIR
scaffold31	Denovo_TE2048339	xtx_GLEAN_10020676	LINE/L2
scaffold31	Denovo_TE2048420	xtx_GLEAN_10020686	LTR	GO:0007165; signal transduction; process
scaffold31	Denovo_TE2048421	xtx_GLEAN_10020669	LINE/CR1
scaffold31	Denovo_TE2048428	xtx_GLEAN_10020668	LINE/CR1	GO:0005201; extracellular matrix structural constituent; function
scaffold31	Denovo_TE2048482	xtx_GLEAN_10020660	LINE/CR1	GO:0005515; protein binding; function
scaffold31	Denovo_TE2048494	xtx_GLEAN_10020665	LINE/CR1	GO:0005515; protein binding; function
scaffold31	Denovo_TE2048495	xtx_GLEAN_10020665	DNA/TcMar-Tc1	GO:0005515; protein binding; function
scaffold31	Denovo_TE2048515	xtx_GLEAN_10020686	DNA/TcMar-Tc1	GO:0007165; signal transduction; process
scaffold31	Denovo_TE2048538	xtx_GLEAN_10020683	SINE/L2	GO:0004842; ubiquitin-protein transferase activity; function
scaffold31	Denovo_TE2048610	xtx_GLEAN_10020684	DNA/TcMar-Tc1	GO:0005515; protein binding; function
scaffold31	Denovo_TE2048613	xtx_GLEAN_10020672	LINE/CR1	GO:0005515; protein binding; function
scaffold31	Denovo_TE2048621	xtx_GLEAN_10020668	LTR/Gypsy	GO:0005201; extracellular matrix structural constituent; function
scaffold31	Denovo_TE2048659	xtx_GLEAN_10020669	Unknown
scaffold31	Denovo_TE2048667	xtx_GLEAN_10020682	LTR/DIRS	GO:0003700; transcription factor activity, sequence-specific DNA binding; function
scaffold31	Denovo_TE2048668	xtx_GLEAN_10020682	LTR/Gypsy	GO:0003700; transcription factor activity, sequence-specific DNA binding; function
scaffold31	Denovo_TE2048699	xtx_GLEAN_10020659	DNA/TcMar-Tc1	GO:0005313; L-glutamate transmembrane transporter activity; function
scaffold31	Denovo_TE2048725	xtx_GLEAN_10020686	DNA/hAT	GO:0007165; signal transduction; process
scaffold31	Denovo_TE2048726	xtx_GLEAN_10020686	LTR/Gypsy	GO:0007165; signal transduction; process
scaffold31	Denovo_TE2048752	xtx_GLEAN_10020683	LTR/DIRS	GO:0004842; ubiquitin-protein transferase activity; function
scaffold31	Denovo_TE2048795	xtx_GLEAN_10020681	DNA/TcMar-Tc1	GO:0005524; ATP binding; function
scaffold31	Denovo_TE2048885	xtx_GLEAN_10020687	LINE/L1	GO:0003690; double-stranded DNA binding; function
scaffold31	Denovo_TE2048941	xtx_GLEAN_10020676	DNA/TcMar-Tc1
scaffold31	Denovo_TE2048953	xtx_GLEAN_10020667	DNA/TcMar-Tc1
scaffold32	Denovo_TE2049035	xtx_GLEAN_10020705	LTR	GO:0005515; protein binding; function
scaffold32	Denovo_TE2049043	xtx_GLEAN_10020705	LTR	GO:0005515; protein binding; function
scaffold32	Denovo_TE2049051	xtx_GLEAN_10020705	LTR	GO:0005515; protein binding; function
scaffold32	Denovo_TE2049083	xtx_GLEAN_10020730	LINE/CR1	GO:0001525; angiogenesis; process
scaffold32	Denovo_TE2049092	xtx_GLEAN_10020692	LTR	GO:0000186; activation of MAPKK activity; process
scaffold32	Denovo_TE2049111	xtx_GLEAN_10020690	SINE/MIR
scaffold32	Denovo_TE2049132	xtx_GLEAN_10020718	LTR/DIRS	GO:0004888; transmembrane signaling receptor activity; function
scaffold32	Denovo_TE2049287	xtx_GLEAN_10020692	SINE/MIR	GO:0000186; activation of MAPKK activity; process
scaffold32	Denovo_TE2049315	xtx_GLEAN_10020707	LINE
scaffold32	Denovo_TE2049316	xtx_GLEAN_10020707	DNA/TcMar-Tc1
scaffold32	Denovo_TE2049336	xtx_GLEAN_10020707	DNA/TcMar-Tc1
scaffold32	Denovo_TE2049372	xtx_GLEAN_10020708	LTR	GO:0004672; protein kinase activity; function
scaffold32	Denovo_TE2049386	xtx_GLEAN_10020707	LTR/DIRS
scaffold32	Denovo_TE2049389	xtx_GLEAN_10020700	LINE/CR1	GO:0004197; cysteine-type endopeptidase activity; function
scaffold32	Denovo_TE2049420	xtx_GLEAN_10020691	LINE/L2	GO:0003872; 6-phosphofructokinase activity; function
scaffold32	Denovo_TE2049462	xtx_GLEAN_10020708	LTR	GO:0004672; protein kinase activity; function
scaffold32	Denovo_TE2049499	xtx_GLEAN_10020720	DNA/TcMar-Tc1	GO:0005506; iron ion binding; function
scaffold32	Denovo_TE2049503	xtx_GLEAN_10020705	SINE/MIR	GO:0005515; protein binding; function
scaffold32	Denovo_TE2049509	xtx_GLEAN_10020705	LINE/L2	GO:0005515; protein binding; function
scaffold32	Denovo_TE2049532	xtx_GLEAN_10020700	LTR	GO:0004197; cysteine-type endopeptidase activity; function
scaffold32	Denovo_TE2049535	xtx_GLEAN_10020728	DNA/TcMar-Tc1	GO:0008137; NADH dehydrogenase (ubiquinone) activity; function
scaffold32	Denovo_TE2049548	xtx_GLEAN_10020713	LINE/L2
scaffold32	Denovo_TE2049586	xtx_GLEAN_10020699	SINE/MIR	GO:0004197; cysteine-type endopeptidase activity; function
scaffold32	Denovo_TE2049591	xtx_GLEAN_10020708	DNA/TcMar-Tc1	GO:0004672; protein kinase activity; function
scaffold32	Denovo_TE2049620	xtx_GLEAN_10020724	SINE/MIR	GO:0008270; zinc ion binding; function
scaffold32	Denovo_TE2049672	xtx_GLEAN_10020708	DNA/TcMar-Tc1	GO:0004672; protein kinase activity; function
scaffold32	Denovo_TE2049692	xtx_GLEAN_10020707	DNA/TcMar-Tc1
scaffold32	Denovo_TE2049693	xtx_GLEAN_10020707	LTR/Gypsy
scaffold32	Denovo_TE2049701	xtx_GLEAN_10020693	LINE/CR1	GO:0005216; ion channel activity; function
scaffold32	Denovo_TE2049704	xtx_GLEAN_10020725	DNA/TcMar-Tc1	GO:0004222; metalloendopeptidase activity; function
scaffold32	Denovo_TE2049730	xtx_GLEAN_10020705	SINE/MIR	GO:0005515; protein binding; function
scaffold32	Denovo_TE2049742	xtx_GLEAN_10020705	LINE/CR1	GO:0005515; protein binding; function
scaffold32	Denovo_TE2049747	xtx_GLEAN_10020707	LINE/CR1
scaffold32	Denovo_TE2049748	xtx_GLEAN_10020707	LINE/CR1
scaffold32	Denovo_TE2049804	xtx_GLEAN_10020705	LINE	GO:0005515; protein binding; function
scaffold32	Denovo_TE2049807	xtx_GLEAN_10020695	LTR	GO:0000808; origin recognition complex; component
scaffold32	Denovo_TE2049808	xtx_GLEAN_10020695	LTR	GO:0000808; origin recognition complex; component
scaffold32	Denovo_TE2049809	xtx_GLEAN_10020701	LINE/CR1	GO:0004197; cysteine-type endopeptidase activity; function
scaffold32	Denovo_TE2049839	xtx_GLEAN_10020696	DNA/TcMar-Tc1
scaffold32	Denovo_TE2049841	xtx_GLEAN_10020710	LINE/CR1	GO:0005515; protein binding; function
scaffold32	Denovo_TE2049857	xtx_GLEAN_10020702	LTR/Gypsy
scaffold32	Denovo_TE2049873	xtx_GLEAN_10020707	DNA/CMC-EnSpm
scaffold32	Denovo_TE2049882	xtx_GLEAN_10020693	SINE/MIR	GO:0005216; ion channel activity; function
scaffold32	Denovo_TE2049896	xtx_GLEAN_10020688	SINE/MIR
scaffold32	Denovo_TE2049925	xtx_GLEAN_10020724	DNA/TcMar-Tc1	GO:0008270; zinc ion binding; function
scaffold32	Denovo_TE2049993	xtx_GLEAN_10020725	LINE/Penelope	GO:0004222; metalloendopeptidase activity; function
scaffold32	Denovo_TE2050005	xtx_GLEAN_10020707	LTR/DIRS
scaffold32	Denovo_TE2050014	xtx_GLEAN_10020707	SINE/MIR
scaffold32	Denovo_TE2050015	xtx_GLEAN_10020707	DNA/TcMar-Tc1
scaffold32	Denovo_TE2050036	xtx_GLEAN_10020725	LINE/CR1	GO:0004222; metalloendopeptidase activity; function
scaffold32	Denovo_TE2050063	xtx_GLEAN_10020692	DNA/TcMar-Tc1	GO:0000186; activation of MAPKK activity; process
scaffold32	Denovo_TE2050090	xtx_GLEAN_10020724	DNA/CMC-Chapaev-3	GO:0008270; zinc ion binding; function
scaffold32	Denovo_TE2050120	xtx_GLEAN_10020708	SINE/MIR	GO:0004672; protein kinase activity; function
scaffold32	Denovo_TE2050121	xtx_GLEAN_10020728	DNA/TcMar-ISRm11	GO:0008137; NADH dehydrogenase (ubiquinone) activity; function
scaffold32	Denovo_TE2050130	xtx_GLEAN_10020728	LTR/Gypsy	GO:0008137; NADH dehydrogenase (ubiquinone) activity; function
scaffold32	Denovo_TE2050173	xtx_GLEAN_10020720	DNA/TcMar-Tc1	GO:0005506; iron ion binding; function
scaffold32	Denovo_TE2050219	xtx_GLEAN_10020730	SINE/MIR	GO:0001525; angiogenesis; process
scaffold32	Denovo_TE2050237	xtx_GLEAN_10020723	DNA/TcMar-Tc1	GO:0007165; signal transduction; process
scaffold32	Denovo_TE2050261	xtx_GLEAN_10020707	DNA/TcMar-Tc1
scaffold32	Denovo_TE2050271	xtx_GLEAN_10020725	LTR	GO:0004222; metalloendopeptidase activity; function
scaffold32	Denovo_TE2050277	xtx_GLEAN_10020711	DNA/CMC-Chapaev-3
scaffold32	Denovo_TE2050323	xtx_GLEAN_10020707	LINE/L2
scaffold32	Denovo_TE2050372	xtx_GLEAN_10020720	LTR	GO:0005506; iron ion binding; function
scaffold32	Denovo_TE2050374	xtx_GLEAN_10020720	LTR	GO:0005506; iron ion binding; function
scaffold32	Denovo_TE2050416	xtx_GLEAN_10020720	DNA/TcMar-Tc1	GO:0005506; iron ion binding; function
scaffold32	Denovo_TE2050434	xtx_GLEAN_10020692	LINE/CR1	GO:0000186; activation of MAPKK activity; process
scaffold32	Denovo_TE2050449	xtx_GLEAN_10020724	LINE/L2	GO:0008270; zinc ion binding; function
scaffold32	Denovo_TE2050539	xtx_GLEAN_10020728	SINE/MIR	GO:0008137; NADH dehydrogenase (ubiquinone) activity; function
scaffold32	Denovo_TE2050545	xtx_GLEAN_10020707	DNA/hAT-Tip100
scaffold32	Denovo_TE2050558	xtx_GLEAN_10020707	DNA/TcMar-Tc1
scaffold32	Denovo_TE2050566	xtx_GLEAN_10020707	DNA/TcMar-Tc1
scaffold32	Denovo_TE2050580	xtx_GLEAN_10020728	LINE/CR1	GO:0008137; NADH dehydrogenase (ubiquinone) activity; function
scaffold32	Denovo_TE2050638	xtx_GLEAN_10020707	DNA/TcMar-Tc1
scaffold32	Denovo_TE2050650	xtx_GLEAN_10020688	DNA
scaffold32	Denovo_TE2050672	xtx_GLEAN_10020710	LINE/L2	GO:0005515; protein binding; function
scaffold32	Denovo_TE2050693	xtx_GLEAN_10020725	LINE/L2	GO:0004222; metalloendopeptidase activity; function
scaffold32	Denovo_TE2050706	xtx_GLEAN_10020720	LTR	GO:0005506; iron ion binding; function
scaffold33	Denovo_TE2050825	xtx_GLEAN_10020629	DNA/TcMar-Tc1
scaffold33	Denovo_TE2050873	xtx_GLEAN_10020642	LINE/CR1
scaffold33	Denovo_TE2050896	xtx_GLEAN_10020650	DNA/TcMar-Tc1	GO:0005515; protein binding; function
scaffold33	Denovo_TE2050919	xtx_GLEAN_10020646	LINE/CR1
scaffold33	Denovo_TE2051037	xtx_GLEAN_10020654	LINE/R2-Hero	GO:0005515; protein binding; function
scaffold33	Denovo_TE2051062	xtx_GLEAN_10020613	DNA/TcMar-Tc1	GO:0005216; ion channel activity; function
scaffold33	Denovo_TE2051151	xtx_GLEAN_10020611	DNA/TcMar-Tc1	GO:0008270; zinc ion binding; function
scaffold33	Denovo_TE2051167	xtx_GLEAN_10020635	DNA/CMC-Chapaev-3
scaffold33	Denovo_TE2051189	xtx_GLEAN_10020637	DNA/TcMar-Tc1	GO:0046872; metal ion binding; function
scaffold33	Denovo_TE2051329	xtx_GLEAN_10020656	LTR/DIRS	GO:0046983; protein dimerization activity; function
scaffold33	Denovo_TE2051345	xtx_GLEAN_10020619	SINE/tRNA-C	GO:0005515; protein binding; function
scaffold33	Denovo_TE2051361	xtx_GLEAN_10020617	DNA/Novosib
scaffold33	Denovo_TE2051366	xtx_GLEAN_10020614	LTR/Gypsy	GO:0006897; endocytosis; process
scaffold33	Denovo_TE2051392	xtx_GLEAN_10020658	LINE/CR1	GO:0003700; transcription factor activity, sequence-specific DNA binding; function
scaffold33	Denovo_TE2051399	xtx_GLEAN_10020654	DNA/Maverick	GO:0005515; protein binding; function
scaffold33	Denovo_TE2051405	xtx_GLEAN_10020642	SINE/MIR
scaffold33	Denovo_TE2051467	xtx_GLEAN_10020641	DNA/TcMar-Tc1	GO:0004553; hydrolase activity, hydrolyzing O-glycosyl compounds; function
scaffold33	Denovo_TE2051534	xtx_GLEAN_10020620	LINE/CR1	GO:0005515; protein binding; function
scaffold33	Denovo_TE2051553	xtx_GLEAN_10020656	LTR	GO:0046983; protein dimerization activity; function
scaffold33	Denovo_TE2051577	xtx_GLEAN_10020657	LINE/CR1
scaffold33	Denovo_TE2051584	xtx_GLEAN_10020658	LINE	GO:0003700; transcription factor activity, sequence-specific DNA binding; function
scaffold33	Denovo_TE2051598	xtx_GLEAN_10020636	LINE/R2-Hero	GO:0005515; protein binding; function
scaffold33	Denovo_TE2051608	xtx_GLEAN_10020629	DNA
scaffold33	Denovo_TE2051697	xtx_GLEAN_10020653	SINE/MIR	GO:0043461; proton-transporting ATP synthase complex assembly; process
scaffold33	Denovo_TE2051702	xtx_GLEAN_10020657	Simple_repeat
scaffold33	Denovo_TE2051861	xtx_GLEAN_10020644	LTR	GO:0008146; sulfotransferase activity; function
scaffold33	Denovo_TE2052019	xtx_GLEAN_10020616	SINE/MIR	GO:0005215; transporter activity; function
scaffold33	Denovo_TE2052029	xtx_GLEAN_10020620	DNA/CMC-EnSpm	GO:0005515; protein binding; function
scaffold33	Denovo_TE2052052	xtx_GLEAN_10020614	DNA/CMC-Chapaev-3	GO:0006897; endocytosis; process
scaffold33	Denovo_TE2052093	xtx_GLEAN_10020655	LINE/CR1	GO:0005622; intracellular; component
scaffold33	Denovo_TE2052098	xtx_GLEAN_10020613	DNA/TcMar-Tc1	GO:0005216; ion channel activity; function
scaffold33	Denovo_TE2052161	xtx_GLEAN_10020656	SINE/tRNA-C	GO:0046983; protein dimerization activity; function
scaffold33	Denovo_TE2052237	xtx_GLEAN_10020627	LINE/CR1	GO:0003676; nucleic acid binding; function
scaffold33	Denovo_TE2052252	xtx_GLEAN_10020658	SINE/MIR	GO:0003700; transcription factor activity, sequence-specific DNA binding; function
scaffold33	Denovo_TE2052253	xtx_GLEAN_10020627	SINE/MIR	GO:0003676; nucleic acid binding; function
scaffold33	Denovo_TE2052281	xtx_GLEAN_10020648	DNA/CMC-Chapaev-3
scaffold33	Denovo_TE2052307	xtx_GLEAN_10020625	LINE/L1-Tx1	GO:0006633; fatty acid biosynthetic process; process
scaffold33	Denovo_TE2052332	xtx_GLEAN_10020644	LTR	GO:0008146; sulfotransferase activity; function
scaffold34	Denovo_TE2052498	xtx_GLEAN_10020556	DNA/TcMar-Tc1
scaffold34	Denovo_TE2052521	xtx_GLEAN_10020576	LTR/DIRS	GO:0005515; protein binding; function
scaffold34	Denovo_TE2052525	xtx_GLEAN_10020584	SINE/MIR	GO:0003676; nucleic acid binding; function
scaffold34	Denovo_TE2052561	xtx_GLEAN_10020582	DNA/TcMar-Tc1	GO:0046872; metal ion binding; function
scaffold34	Denovo_TE2052584	xtx_GLEAN_10020600	LTR
scaffold34	Denovo_TE2052591	xtx_GLEAN_10020557	LINE/CR1	GO:0046983; protein dimerization activity; function
scaffold34	Denovo_TE2052634	xtx_GLEAN_10020609	LTR/Gypsy
scaffold34	Denovo_TE2052678	xtx_GLEAN_10020595	LINE/R2-Hero	GO:0005515; protein binding; function
scaffold34	Denovo_TE2052687	xtx_GLEAN_10020584	LTR	GO:0003676; nucleic acid binding; function
scaffold34	Denovo_TE2052733	xtx_GLEAN_10020562	LINE/R2-Hero	GO:0005515; protein binding; function
scaffold34	Denovo_TE2052769	xtx_GLEAN_10020583	LINE/R2-Hero	GO:0003676; nucleic acid binding; function
scaffold34	Denovo_TE2052781	xtx_GLEAN_10020596	SINE/MIR	GO:0005515; protein binding; function
scaffold34	Denovo_TE2052786	xtx_GLEAN_10020575	DNA/TcMar-Tc1	GO:0005215; transporter activity; function
scaffold34	Denovo_TE2052787	xtx_GLEAN_10020575	LINE/L1-Tx1	GO:0005215; transporter activity; function
scaffold34	Denovo_TE2052792	xtx_GLEAN_10020575	SINE/MIR	GO:0005215; transporter activity; function
scaffold34	Denovo_TE2052828	xtx_GLEAN_10020556	DNA/TcMar-Tc1
scaffold34	Denovo_TE2052840	xtx_GLEAN_10020593	DNA/TcMar-Tigger	GO:0005524; ATP binding; function
scaffold34	Denovo_TE2052892	xtx_GLEAN_10020607	DNA/TcMar-Tc1	GO:0005515; protein binding; function
scaffold34	Denovo_TE2052899	xtx_GLEAN_10020575	LINE/L2	GO:0005215; transporter activity; function
scaffold34	Denovo_TE2052905	xtx_GLEAN_10020585	LINE/L2	GO:0005515; protein binding; function
scaffold34	Denovo_TE2052921	xtx_GLEAN_10020556	SINE/MIR
scaffold34	Denovo_TE2053062	xtx_GLEAN_10020591	DNA/TcMar-Tc1	GO:0004540; ribonuclease activity; function
scaffold34	Denovo_TE2053101	xtx_GLEAN_10020569	LTR/DIRS	GO:0004553; hydrolase activity, hydrolyzing O-glycosyl compounds; function
scaffold34	Denovo_TE2053250	xtx_GLEAN_10020595	LINE/L2	GO:0005515; protein binding; function
scaffold34	Denovo_TE2053261	xtx_GLEAN_10020557	LINE/L2	GO:0046983; protein dimerization activity; function
scaffold34	Denovo_TE2053262	xtx_GLEAN_10020557	SINE/MIR	GO:0046983; protein dimerization activity; function
scaffold34	Denovo_TE2053270	xtx_GLEAN_10020583	Unknown	GO:0003676; nucleic acid binding; function
scaffold34	Denovo_TE2053280	xtx_GLEAN_10020602	DNA/Novosib
scaffold34	Denovo_TE2053287	xtx_GLEAN_10020562	LINE/CR1	GO:0005515; protein binding; function
scaffold34	Denovo_TE2053294	xtx_GLEAN_10020556	LTR
scaffold34	Denovo_TE2053295	xtx_GLEAN_10020556	DNA/hAT-Charlie
scaffold34	Denovo_TE2053375	xtx_GLEAN_10020605	DNA/CMC-Chapaev-3	GO:0005216; ion channel activity; function
scaffold34	Denovo_TE2053415	xtx_GLEAN_10020605	LINE/CR1	GO:0005216; ion channel activity; function
scaffold34	Denovo_TE2053443	xtx_GLEAN_10020600	LINE/CR1
scaffold34	Denovo_TE2053495	xtx_GLEAN_10020584	LINE/RTE-RTE	GO:0003676; nucleic acid binding; function
scaffold34	Denovo_TE2053497	xtx_GLEAN_10020595	SINE/MIR	GO:0005515; protein binding; function
scaffold34	Denovo_TE2053550	xtx_GLEAN_10020557	DNA/hAT	GO:0046983; protein dimerization activity; function
scaffold34	Denovo_TE2053591	xtx_GLEAN_10020562	LINE/CR1	GO:0005515; protein binding; function
scaffold34	Denovo_TE2053653	xtx_GLEAN_10020607	DNA/TcMar-Tc1	GO:0005515; protein binding; function
scaffold34	Denovo_TE2053656	xtx_GLEAN_10020576	LINE/L2	GO:0005515; protein binding; function
scaffold34	Denovo_TE2053657	xtx_GLEAN_10020576	SINE/MIR	GO:0005515; protein binding; function
scaffold34	Denovo_TE2053659	xtx_GLEAN_10020576	LINE/L2	GO:0005515; protein binding; function
scaffold34	Denovo_TE2053660	xtx_GLEAN_10020576	SINE/MIR	GO:0005515; protein binding; function
scaffold34	Denovo_TE2053671	xtx_GLEAN_10020575	LINE/CR1	GO:0005215; transporter activity; function
scaffold34	Denovo_TE2053713	xtx_GLEAN_10020560	LTR/Gypsy	GO:0043461; proton-transporting ATP synthase complex assembly; process
scaffold34	Denovo_TE2053744	xtx_GLEAN_10020584	LINE/L2	GO:0003676; nucleic acid binding; function
scaffold34	Denovo_TE2053775	xtx_GLEAN_10020576	DNA/PiggyBac	GO:0005515; protein binding; function
scaffold34	Denovo_TE2053781	xtx_GLEAN_10020606	RC/Helitron
scaffold34	Denovo_TE2053795	xtx_GLEAN_10020575	LTR/Ngaro	GO:0005215; transporter activity; function
scaffold34	Denovo_TE2053796	xtx_GLEAN_10020575	LINE/CR1	GO:0005215; transporter activity; function
scaffold34	Denovo_TE2053807	xtx_GLEAN_10020556	LINE/CR1
scaffold34	Denovo_TE2053821	xtx_GLEAN_10020583	LINE/CR1	GO:0003676; nucleic acid binding; function
scaffold34	Denovo_TE2053830	xtx_GLEAN_10020595	DNA/TcMar-Tc1	GO:0005515; protein binding; function
scaffold35	Denovo_TE2053849	xtx_GLEAN_10020524	LTR	GO:0016491; oxidoreductase activity; function
scaffold35	Denovo_TE2053953	xtx_GLEAN_10020531	LINE/CR1	GO:0005622; intracellular; component
scaffold35	Denovo_TE2053965	xtx_GLEAN_10020527	SINE/MIR
scaffold35	Denovo_TE2053967	xtx_GLEAN_10020547	SINE/MIR	GO:0005515; protein binding; function
scaffold35	Denovo_TE2053992	xtx_GLEAN_10020529	LINE/CR1
scaffold35	Denovo_TE2053993	xtx_GLEAN_10020529	LINE/CR1
scaffold35	Denovo_TE2054036	xtx_GLEAN_10020553	LINE/L2	GO:0005509; calcium ion binding; function
scaffold35	Denovo_TE2054041	xtx_GLEAN_10020524	LINE/L2	GO:0016491; oxidoreductase activity; function
scaffold35	Denovo_TE2054075	xtx_GLEAN_10020543	LINE/CR1	GO:0004459; L-lactate dehydrogenase activity; function
scaffold35	Denovo_TE2054089	xtx_GLEAN_10020549	SINE/MIR	GO:0005328; neurotransmitter:sodium symporter activity; function
scaffold35	Denovo_TE2054090	xtx_GLEAN_10020549	DNA/TcMar-Tc1	GO:0005328; neurotransmitter:sodium symporter activity; function
scaffold35	Denovo_TE2054163	xtx_GLEAN_10020526	LINE/Tad1
scaffold35	Denovo_TE2054177	xtx_GLEAN_10020534	LINE/L2
scaffold35	Denovo_TE2054258	xtx_GLEAN_10020534	LINE/CR1
scaffold35	Denovo_TE2054328	xtx_GLEAN_10020550	DNA/TcMar
scaffold35	Denovo_TE2054344	xtx_GLEAN_10020549	SINE/MIR	GO:0005328; neurotransmitter:sodium symporter activity; function
scaffold35	Denovo_TE2054374	xtx_GLEAN_10020547	DNA/CMC-Chapaev-3	GO:0005515; protein binding; function
scaffold35	Denovo_TE2054443	xtx_GLEAN_10020550	SINE/MIR
scaffold35	Denovo_TE2054455	xtx_GLEAN_10020552	LINE/CR1
scaffold35	Denovo_TE2054517	xtx_GLEAN_10020529	LTR/Ngaro
scaffold35	Denovo_TE2054582	xtx_GLEAN_10020534	LINE/CR1
scaffold35	Denovo_TE2054622	xtx_GLEAN_10020529	DNA/TcMar-Tc1
scaffold35	Denovo_TE2054628	xtx_GLEAN_10020529	LINE/L2
scaffold35	Denovo_TE2054636	xtx_GLEAN_10020550	DNA/TcMar-Tc1
scaffold35	Denovo_TE2054638	xtx_GLEAN_10020550	DNA/CMC-Chapaev-3
scaffold35	Denovo_TE2054658	xtx_GLEAN_10020529	Simple_repeat
scaffold35	Denovo_TE2054685	xtx_GLEAN_10020537	LINE/L1	GO:0005634; nucleus; component
scaffold35	Denovo_TE2054749	xtx_GLEAN_10020534	SINE/MIR
scaffold35	Denovo_TE2054967	xtx_GLEAN_10020534	LTR/Gypsy
scaffold35	Denovo_TE2055099	xtx_GLEAN_10020529	DNA/TcMar-Tc1
scaffold35	Denovo_TE2055101	xtx_GLEAN_10020527	DNA/Maverick
scaffold35	Denovo_TE2055111	xtx_GLEAN_10020547	LINE	GO:0005515; protein binding; function
scaffold35	Denovo_TE2055127	xtx_GLEAN_10020549	SINE/MIR	GO:0005328; neurotransmitter:sodium symporter activity; function
scaffold35	Denovo_TE2055140	xtx_GLEAN_10020551	SINE/MIR	GO:0005509; calcium ion binding; function
scaffold35	Denovo_TE2055174	xtx_GLEAN_10020529	DNA
scaffold35	Denovo_TE2055200	xtx_GLEAN_10020539	DNA/TcMar-Tc1	GO:0003677; DNA binding; function
scaffold35	Denovo_TE2055219	xtx_GLEAN_10020539	DNA/TcMar-Tc1	GO:0003677; DNA binding; function
scaffold35	Denovo_TE2055220	xtx_GLEAN_10020539	DNA/CMC-EnSpm	GO:0003677; DNA binding; function
scaffold36	Denovo_TE2055387	xtx_GLEAN_10020508	LINE/CR1	GO:0005509; calcium ion binding; function
scaffold36	Denovo_TE2055411	xtx_GLEAN_10020508	DNA/TcMar-Tc1	GO:0005509; calcium ion binding; function
scaffold36	Denovo_TE2055430	xtx_GLEAN_10020523	DNA/TcMar-Tc1
scaffold36	Denovo_TE2055467	xtx_GLEAN_10020508	DNA/TcMar-Tc1	GO:0005509; calcium ion binding; function
scaffold36	Denovo_TE2055522	xtx_GLEAN_10020513	LINE	GO:0003690; double-stranded DNA binding; function
scaffold36	Denovo_TE2055556	xtx_GLEAN_10020513	LTR	GO:0003690; double-stranded DNA binding; function
scaffold36	Denovo_TE2055761	xtx_GLEAN_10020508	LINE/L2	GO:0005509; calcium ion binding; function
scaffold36	Denovo_TE2055762	xtx_GLEAN_10020508	LTR/Gypsy	GO:0005509; calcium ion binding; function
scaffold36	Denovo_TE2055765	xtx_GLEAN_10020508	SINE/MIR	GO:0005509; calcium ion binding; function
scaffold36	Denovo_TE2055787	xtx_GLEAN_10020512	SINE/MIR	GO:0005044; scavenger receptor activity; function
scaffold36	Denovo_TE2055806	xtx_GLEAN_10020513	LINE/CR1	GO:0003690; double-stranded DNA binding; function
scaffold36	Denovo_TE2055977	xtx_GLEAN_10020514	LTR/Gypsy	GO:0006659; phosphatidylserine biosynthetic process; process
scaffold36	Denovo_TE2055998	xtx_GLEAN_10020508	LINE/CR1	GO:0005509; calcium ion binding; function
scaffold36	Denovo_TE2055999	xtx_GLEAN_10020508	LINE/CR1	GO:0005509; calcium ion binding; function
scaffold36	Denovo_TE2056000	xtx_GLEAN_10020508	SINE/MIR	GO:0005509; calcium ion binding; function
scaffold36	Denovo_TE2056002	xtx_GLEAN_10020514	DNA/TcMar-Tc1	GO:0006659; phosphatidylserine biosynthetic process; process
scaffold36	Denovo_TE2056097	xtx_GLEAN_10020515	LINE/CR1
scaffold36	Denovo_TE2056117	xtx_GLEAN_10020508	DNA/TcMar-Tc1	GO:0005509; calcium ion binding; function
scaffold36	Denovo_TE2056165	xtx_GLEAN_10020513	LINE/CR1	GO:0003690; double-stranded DNA binding; function
scaffold36	Denovo_TE2056268	xtx_GLEAN_10020508	LTR	GO:0005509; calcium ion binding; function
scaffold36	Denovo_TE2056271	xtx_GLEAN_10020513	LINE/L2	GO:0003690; double-stranded DNA binding; function
scaffold36	Denovo_TE2056274	xtx_GLEAN_10020514	LINE/L2	GO:0006659; phosphatidylserine biosynthetic process; process
scaffold36	Denovo_TE2056288	xtx_GLEAN_10020508	LINE/L2	GO:0005509; calcium ion binding; function
scaffold36	Denovo_TE2056343	xtx_GLEAN_10020513	LINE/L2	GO:0003690; double-stranded DNA binding; function
scaffold36	Denovo_TE2056442	xtx_GLEAN_10020508	DNA/TcMar-Tc1	GO:0005509; calcium ion binding; function
scaffold36	Denovo_TE2056453	xtx_GLEAN_10020508	LINE/CR1	GO:0005509; calcium ion binding; function
scaffold36	Denovo_TE2056567	xtx_GLEAN_10020513	LINE/CR1	GO:0003690; double-stranded DNA binding; function
scaffold36	Denovo_TE2056579	xtx_GLEAN_10020521	LINE/CR1	GO:0004672; protein kinase activity; function
scaffold36	Denovo_TE2056770	xtx_GLEAN_10020523	LINE/CR1
scaffold36	Denovo_TE2056849	xtx_GLEAN_10020523	LTR/Gypsy
scaffold36	Denovo_TE2056877	xtx_GLEAN_10020513	DNA/TcMar-Tc1	GO:0003690; double-stranded DNA binding; function
scaffold36	Denovo_TE2056927	xtx_GLEAN_10020506	DNA/CMC-Chapaev-3	GO:0003676; nucleic acid binding; function
scaffold36	Denovo_TE2057019	xtx_GLEAN_10020508	Simple_repeat	GO:0005509; calcium ion binding; function
scaffold36	Denovo_TE2057128	xtx_GLEAN_10020509	LINE/CR1	GO:0000082; G1/S transition of mitotic cell cycle; process
scaffold36	Denovo_TE2057129	xtx_GLEAN_10020509	LTR	GO:0000082; G1/S transition of mitotic cell cycle; process
scaffold36	Denovo_TE2057179	xtx_GLEAN_10020523	LINE/CR1
scaffold36	Denovo_TE2057216	xtx_GLEAN_10020509	DNA/CMC-Chapaev-3	GO:0000082; G1/S transition of mitotic cell cycle; process
scaffold36	Denovo_TE2057282	xtx_GLEAN_10020508	SINE/MIR	GO:0005509; calcium ion binding; function
scaffold36	Denovo_TE2057283	xtx_GLEAN_10020508	DNA/TcMar-Tc1	GO:0005509; calcium ion binding; function
scaffold36	Denovo_TE2057376	xtx_GLEAN_10020506	SINE/MIR	GO:0003676; nucleic acid binding; function
scaffold36	Denovo_TE2057393	xtx_GLEAN_10020508	LINE/CR1	GO:0005509; calcium ion binding; function
scaffold36	Denovo_TE2057443	xtx_GLEAN_10020523	SINE/MIR
scaffold36	Denovo_TE2057482	xtx_GLEAN_10020512	DNA/TcMar-Tc1	GO:0005044; scavenger receptor activity; function
scaffold36	Denovo_TE2057533	xtx_GLEAN_10020508	DNA/TcMar-Tc1	GO:0005509; calcium ion binding; function
scaffold36	Denovo_TE2057560	xtx_GLEAN_10020513	LINE/L2	GO:0003690; double-stranded DNA binding; function
scaffold36	Denovo_TE2057578	xtx_GLEAN_10020506	LINE/CR1	GO:0003676; nucleic acid binding; function
scaffold36	Denovo_TE2057581	xtx_GLEAN_10020523	DNA/TcMar-Tc1
scaffold36	Denovo_TE2057582	xtx_GLEAN_10020523	LINE/CR1
scaffold36	Denovo_TE2057644	xtx_GLEAN_10020512	LINE/CR1	GO:0005044; scavenger receptor activity; function
scaffold36	Denovo_TE2057650	xtx_GLEAN_10020508	LTR/DIRS	GO:0005509; calcium ion binding; function
scaffold36	Denovo_TE2057681	xtx_GLEAN_10020508	SINE/MIR	GO:0005509; calcium ion binding; function
scaffold36	Denovo_TE2057704	xtx_GLEAN_10020508	LINE/CR1	GO:0005509; calcium ion binding; function
scaffold36	Denovo_TE2057706	xtx_GLEAN_10020508	LINE/L2	GO:0005509; calcium ion binding; function
scaffold36	Denovo_TE2057738	xtx_GLEAN_10020520	DNA/TcMar-Tc1	GO:0005216; ion channel activity; function
scaffold36	Denovo_TE2057739	xtx_GLEAN_10020520	LTR	GO:0005216; ion channel activity; function
scaffold36	Denovo_TE2057741	xtx_GLEAN_10020508	LINE/CR1	GO:0005509; calcium ion binding; function
scaffold36	Denovo_TE2057759	xtx_GLEAN_10020511	LINE/CR1	GO:0046872; metal ion binding; function
scaffold37	Denovo_TE2057779	xtx_GLEAN_10020492	SINE/tRNA-L2	GO:0005509; calcium ion binding; function
scaffold37	Denovo_TE2057869	xtx_GLEAN_10020480	DNA/CMC-Chapaev-3	GO:0003729; mRNA binding; function
scaffold37	Denovo_TE2057905	xtx_GLEAN_10020496	DNA/TcMar-Tc1	GO:0003774; motor activity; function
scaffold37	Denovo_TE2057955	xtx_GLEAN_10020479	Unknown	GO:0005515; protein binding; function
scaffold37	Denovo_TE2057956	xtx_GLEAN_10020479	Unknown	GO:0005515; protein binding; function
scaffold37	Denovo_TE2057996	xtx_GLEAN_10020481	LTR	GO:0005524; ATP binding; function
scaffold37	Denovo_TE2058017	xtx_GLEAN_10020487	LTR	GO:0003676; nucleic acid binding; function
scaffold37	Denovo_TE2058022	xtx_GLEAN_10020496	LINE/CR1	GO:0003774; motor activity; function
scaffold37	Denovo_TE2058112	xtx_GLEAN_10020488	LINE/CR1	GO:0008152; metabolic process; process
scaffold37	Denovo_TE2058113	xtx_GLEAN_10020484	LINE/CR1
scaffold37	Denovo_TE2058140	xtx_GLEAN_10020484	LINE/CR1
scaffold37	Denovo_TE2058154	xtx_GLEAN_10020505	DNA/CMC-EnSpm
scaffold37	Denovo_TE2058155	xtx_GLEAN_10020505	LINE/L2
scaffold37	Denovo_TE2058275	xtx_GLEAN_10020501	DNA/TcMar-Tc1	GO:0008033; tRNA processing; process
scaffold37	Denovo_TE2058301	xtx_GLEAN_10020496	LINE/CR1	GO:0003774; motor activity; function
scaffold37	Denovo_TE2058366	xtx_GLEAN_10020496	DNA/TcMar-Tc1	GO:0003774; motor activity; function
scaffold37	Denovo_TE2058386	xtx_GLEAN_10020491	DNA/TcMar-Tc1	GO:0004888; transmembrane signaling receptor activity; function
scaffold37	Denovo_TE2058411	xtx_GLEAN_10020478	LINE/CR1	GO:0004867; serine-type endopeptidase inhibitor activity; function
scaffold37	Denovo_TE2058469	xtx_GLEAN_10020496	LINE/CR1	GO:0003774; motor activity; function
scaffold37	Denovo_TE2058470	xtx_GLEAN_10020496	LINE/CR1	GO:0003774; motor activity; function
scaffold37	Denovo_TE2058477	xtx_GLEAN_10020496	LINE/CR1	GO:0003774; motor activity; function
scaffold37	Denovo_TE2058496	xtx_GLEAN_10020484	DNA/CMC-Chapaev-3
scaffold37	Denovo_TE2058520	xtx_GLEAN_10020484	LTR/Gypsy
scaffold37	Denovo_TE2058527	xtx_GLEAN_10020496	LINE/CR1	GO:0003774; motor activity; function
scaffold37	Denovo_TE2058529	xtx_GLEAN_10020484	SINE/MIR
scaffold37	Denovo_TE2058533	xtx_GLEAN_10020484	LINE/CR1
scaffold37	Denovo_TE2058612	xtx_GLEAN_10020481	LTR	GO:0005524; ATP binding; function
scaffold37	Denovo_TE2058620	xtx_GLEAN_10020497	DNA/CMC-Chapaev-3	GO:0003774; motor activity; function
scaffold37	Denovo_TE2058653	xtx_GLEAN_10020487	DNA/CMC-Chapaev-3	GO:0003676; nucleic acid binding; function
scaffold37	Denovo_TE2058698	xtx_GLEAN_10020496	LTR	GO:0003774; motor activity; function
scaffold37	Denovo_TE2058721	xtx_GLEAN_10020484	LINE/L2
scaffold37	Denovo_TE2058760	xtx_GLEAN_10020482	DNA	GO:0005515; protein binding; function
scaffold37	Denovo_TE2058785	xtx_GLEAN_10020501	DNA/TcMar-Tc1	GO:0008033; tRNA processing; process
scaffold37	Denovo_TE2058867	xtx_GLEAN_10020480	SINE/MIR	GO:0003729; mRNA binding; function
scaffold37	Denovo_TE2058993	xtx_GLEAN_10020496	DNA/CMC-Chapaev-3	GO:0003774; motor activity; function
scaffold37	Denovo_TE2058999	xtx_GLEAN_10020496	DNA/CMC-Chapaev-3	GO:0003774; motor activity; function
scaffold37	Denovo_TE2059035	xtx_GLEAN_10020496	LINE	GO:0003774; motor activity; function
scaffold37	Denovo_TE2059038	xtx_GLEAN_10020494	LINE/L2	GO:0003774; motor activity; function
scaffold37	Denovo_TE2059039	xtx_GLEAN_10020494	LTR/Pao	GO:0003774; motor activity; function
scaffold37	Denovo_TE2059054	xtx_GLEAN_10020496	LTR/DIRS	GO:0003774; motor activity; function
scaffold37	Denovo_TE2059085	xtx_GLEAN_10020501	DNA/TcMar-Tc1	GO:0008033; tRNA processing; process
scaffold37	Denovo_TE2059087	xtx_GLEAN_10020499	LINE/CR1	GO:0004672; protein kinase activity; function
scaffold37	Denovo_TE2059142	xtx_GLEAN_10020484	DNA/CMC-Chapaev-3
scaffold37	Denovo_TE2059168	xtx_GLEAN_10020496	LINE/CR1	GO:0003774; motor activity; function
scaffold37	Denovo_TE2059173	xtx_GLEAN_10020496	LINE/CR1	GO:0003774; motor activity; function
scaffold37	Denovo_TE2059183	xtx_GLEAN_10020495	LTR/Gypsy	GO:0005515; protein binding; function
scaffold37	Denovo_TE2059233	xtx_GLEAN_10020490	DNA/PiggyBac
scaffold37	Denovo_TE2059283	xtx_GLEAN_10020494	LINE/L2	GO:0003774; motor activity; function
scaffold37	Denovo_TE2059295	xtx_GLEAN_10020503	LINE/CR1	GO:0003777; microtubule motor activity; function
scaffold37	Denovo_TE2059347	xtx_GLEAN_10020484	LINE/L2
scaffold37	Denovo_TE2059363	xtx_GLEAN_10020497	LINE/CR1	GO:0003774; motor activity; function
scaffold37	Denovo_TE2059388	xtx_GLEAN_10020487	LINE	GO:0003676; nucleic acid binding; function
scaffold37	Denovo_TE2059414	xtx_GLEAN_10020487	LTR	GO:0003676; nucleic acid binding; function
scaffold37	Denovo_TE2059415	xtx_GLEAN_10020484	DNA/CMC-EnSpm
scaffold37	Denovo_TE2059446	xtx_GLEAN_10020505	DNA/TcMar-Tc1
scaffold37	Denovo_TE2059447	xtx_GLEAN_10020502	LTR/Gypsy	GO:0003777; microtubule motor activity; function
scaffold37	Denovo_TE2059476	xtx_GLEAN_10020487	DNA/TcMar-Tc1	GO:0003676; nucleic acid binding; function
scaffold37	Denovo_TE2059507	xtx_GLEAN_10020496	DNA/CMC-Chapaev-3	GO:0003774; motor activity; function
scaffold37	Denovo_TE2059564	xtx_GLEAN_10020503	DNA/TcMar-Tc1	GO:0003777; microtubule motor activity; function
scaffold37	Denovo_TE2059579	xtx_GLEAN_10020500	LINE/CR1	GO:0003713; transcription coactivator activity; function
scaffold37	Denovo_TE2059611	xtx_GLEAN_10020484	LTR
scaffold37	Denovo_TE2059679	xtx_GLEAN_10020497	DNA/TcMar-Tc1	GO:0003774; motor activity; function
scaffold37	Denovo_TE2059689	xtx_GLEAN_10020487	DNA/TcMar-Tc1	GO:0003676; nucleic acid binding; function
scaffold37	Denovo_TE2059720	xtx_GLEAN_10020501	LINE/L2	GO:0008033; tRNA processing; process
scaffold37	Denovo_TE2059763	xtx_GLEAN_10020491	LINE/L1	GO:0004888; transmembrane signaling receptor activity; function
scaffold37	Denovo_TE2059785	xtx_GLEAN_10020487	LINE/CR1	GO:0003676; nucleic acid binding; function
scaffold37	Denovo_TE2059795	xtx_GLEAN_10020494	DNA/TcMar-Tc1	GO:0003774; motor activity; function
scaffold37	Denovo_TE2059840	xtx_GLEAN_10020484	LTR
scaffold37	Denovo_TE2059851	xtx_GLEAN_10020487	LINE	GO:0003676; nucleic acid binding; function
scaffold37	Denovo_TE2059865	xtx_GLEAN_10020489	LINE/CR1	GO:0008146; sulfotransferase activity; function
scaffold37	Denovo_TE2059903	xtx_GLEAN_10020487	DNA/PIF-Harbinger	GO:0003676; nucleic acid binding; function
scaffold37	Denovo_TE2059909	xtx_GLEAN_10020484	LINE/L2
scaffold37	Denovo_TE2059916	xtx_GLEAN_10020497	LTR	GO:0003774; motor activity; function
scaffold37	Denovo_TE2059917	xtx_GLEAN_10020484	LINE/L2
scaffold37	Denovo_TE2059924	xtx_GLEAN_10020497	LTR	GO:0003774; motor activity; function
scaffold37	Denovo_TE2059979	xtx_GLEAN_10020484	LTR
scaffold37	Denovo_TE2060007	xtx_GLEAN_10020488	DNA/hAT	GO:0008152; metabolic process; process
scaffold37	Denovo_TE2060008	xtx_GLEAN_10020486	DNA/TcMar-Tc1
scaffold37	Denovo_TE2060012	xtx_GLEAN_10020484	LINE/CR1
scaffold37	Denovo_TE2060084	xtx_GLEAN_10020492	DNA/TcMar-Tc1	GO:0005509; calcium ion binding; function
scaffold38	Denovo_TE2060211	xtx_GLEAN_10020462	DNA/hAT-Charlie
scaffold38	Denovo_TE2060212	xtx_GLEAN_10020468	DNA/TcMar-Tc1	GO:0004447; iodide peroxidase activity; function
scaffold38	Denovo_TE2060233	xtx_GLEAN_10020471	DNA/TcMar-Tc1	GO:0005515; protein binding; function
scaffold38	Denovo_TE2060268	xtx_GLEAN_10020468	SINE/MIR	GO:0004447; iodide peroxidase activity; function
scaffold38	Denovo_TE2060394	xtx_GLEAN_10020469	DNA/TcMar-Tc1	GO:0004672; protein kinase activity; function
scaffold38	Denovo_TE2060430	xtx_GLEAN_10020468	LINE/CR1	GO:0004447; iodide peroxidase activity; function
scaffold38	Denovo_TE2060459	xtx_GLEAN_10020468	LINE/CR1	GO:0004447; iodide peroxidase activity; function
scaffold38	Denovo_TE2060507	xtx_GLEAN_10020462	LINE/L2
scaffold38	Denovo_TE2060549	xtx_GLEAN_10020468	SINE/MIR	GO:0004447; iodide peroxidase activity; function
scaffold38	Denovo_TE2060550	xtx_GLEAN_10020474	DNA/TcMar-Tc1	GO:0004435; phosphatidylinositol phospholipase C activity; function
scaffold38	Denovo_TE2060575	xtx_GLEAN_10020468	DNA/TcMar-Tc1	GO:0004447; iodide peroxidase activity; function
scaffold38	Denovo_TE2060600	xtx_GLEAN_10020464	DNA/TcMar-Tc1
scaffold38	Denovo_TE2060606	xtx_GLEAN_10020464	DNA/TcMar-Tc1
scaffold38	Denovo_TE2060625	xtx_GLEAN_10020466	DNA/TcMar-Tc1	GO:0005198; structural molecule activity; function
scaffold38	Denovo_TE2060676	xtx_GLEAN_10020468	LINE	GO:0004447; iodide peroxidase activity; function
scaffold38	Denovo_TE2060687	xtx_GLEAN_10020462	DNA/TcMar-Tc1
scaffold38	Denovo_TE2060771	xtx_GLEAN_10020464	DNA/TcMar-Tc1
scaffold38	Denovo_TE2060793	xtx_GLEAN_10020474	DNA	GO:0004435; phosphatidylinositol phospholipase C activity; function
scaffold38	Denovo_TE2060832	xtx_GLEAN_10020471	LINE/CR1	GO:0005515; protein binding; function
scaffold38	Denovo_TE2060846	xtx_GLEAN_10020468	SINE/MIR	GO:0004447; iodide peroxidase activity; function
scaffold38	Denovo_TE2060939	xtx_GLEAN_10020467	LINE/L2
scaffold38	Denovo_TE2060946	xtx_GLEAN_10020472	DNA/PIF-Harbinger	GO:0004435; phosphatidylinositol phospholipase C activity; function
scaffold38	Denovo_TE2060990	xtx_GLEAN_10020474	LINE/CR1	GO:0004435; phosphatidylinositol phospholipase C activity; function
scaffold38	Denovo_TE2061101	xtx_GLEAN_10020468	LINE/CR1	GO:0004447; iodide peroxidase activity; function
scaffold38	Denovo_TE2061106	xtx_GLEAN_10020468	LINE/CR1	GO:0004447; iodide peroxidase activity; function
scaffold38	Denovo_TE2061168	xtx_GLEAN_10020468	LTR	GO:0004447; iodide peroxidase activity; function
scaffold38	Denovo_TE2061171	xtx_GLEAN_10020468	LINE/L2	GO:0004447; iodide peroxidase activity; function
scaffold38	Denovo_TE2061172	xtx_GLEAN_10020468	DNA/TcMar-Tc1	GO:0004447; iodide peroxidase activity; function
scaffold38	Denovo_TE2061224	xtx_GLEAN_10020468	LINE/L2	GO:0004447; iodide peroxidase activity; function
scaffold38	Denovo_TE2061233	xtx_GLEAN_10020468	LINE	GO:0004447; iodide peroxidase activity; function
scaffold38	Denovo_TE2061234	xtx_GLEAN_10020468	DNA/TcMar-Tc1	GO:0004447; iodide peroxidase activity; function
scaffold38	Denovo_TE2061237	xtx_GLEAN_10020468	LINE/L2	GO:0004447; iodide peroxidase activity; function
scaffold38	Denovo_TE2061272	xtx_GLEAN_10020471	DNA/CMC-Chapaev-3	GO:0005515; protein binding; function
scaffold38	Denovo_TE2061344	xtx_GLEAN_10020474	DNA/CMC-Chapaev-3	GO:0004435; phosphatidylinositol phospholipase C activity; function
scaffold38	Denovo_TE2061345	xtx_GLEAN_10020460	DNA/TcMar-Tc1
scaffold38	Denovo_TE2061367	xtx_GLEAN_10020464	LINE/L2
scaffold38	Denovo_TE2061390	xtx_GLEAN_10020468	DNA/TcMar-Tc1	GO:0004447; iodide peroxidase activity; function
scaffold38	Denovo_TE2061446	xtx_GLEAN_10020468	SINE/MIR	GO:0004447; iodide peroxidase activity; function
scaffold38	Denovo_TE2061447	xtx_GLEAN_10020468	LTR/Gypsy	GO:0004447; iodide peroxidase activity; function
scaffold38	Denovo_TE2061508	xtx_GLEAN_10020474	LINE/R2-Hero	GO:0004435; phosphatidylinositol phospholipase C activity; function
scaffold38	Denovo_TE2061528	xtx_GLEAN_10020468	LINE/CR1	GO:0004447; iodide peroxidase activity; function
scaffold38	Denovo_TE2061529	xtx_GLEAN_10020468	DNA/TcMar-ISRm11	GO:0004447; iodide peroxidase activity; function
scaffold38	Denovo_TE2061557	xtx_GLEAN_10020468	SINE/MIR	GO:0004447; iodide peroxidase activity; function
scaffold38	Denovo_TE2061558	xtx_GLEAN_10020468	DNA/TcMar-Tc1	GO:0004447; iodide peroxidase activity; function
scaffold38	Denovo_TE2061583	xtx_GLEAN_10020474	DNA/CMC-Chapaev-3	GO:0004435; phosphatidylinositol phospholipase C activity; function
scaffold38	Denovo_TE2061633	xtx_GLEAN_10020474	LTR/DIRS	GO:0004435; phosphatidylinositol phospholipase C activity; function
scaffold38	Denovo_TE2061674	xtx_GLEAN_10020468	LTR	GO:0004447; iodide peroxidase activity; function
scaffold38	Denovo_TE2061847	xtx_GLEAN_10020472	DNA/TcMar-Tc1	GO:0004435; phosphatidylinositol phospholipase C activity; function
scaffold38	Denovo_TE2061864	xtx_GLEAN_10020473	DNA/TcMar-Tc1	GO:0035556; intracellular signal transduction; process
scaffold38	Denovo_TE2061873	xtx_GLEAN_10020469	DNA/TcMar-Tc1	GO:0004672; protein kinase activity; function
scaffold38	Denovo_TE2061977	xtx_GLEAN_10020468	DNA/Novosib	GO:0004447; iodide peroxidase activity; function
scaffold38	Denovo_TE2062059	xtx_GLEAN_10020468	LINE/CR1	GO:0004447; iodide peroxidase activity; function
scaffold38	Denovo_TE2062060	xtx_GLEAN_10020468	LINE/CR1	GO:0004447; iodide peroxidase activity; function
scaffold38	Denovo_TE2062082	xtx_GLEAN_10020476	LINE/CR1
scaffold38	Denovo_TE2062122	xtx_GLEAN_10020468	SINE/MIR	GO:0004447; iodide peroxidase activity; function
scaffold38	Denovo_TE2062313	xtx_GLEAN_10020468	LTR/Gypsy	GO:0004447; iodide peroxidase activity; function
scaffold38	Denovo_TE2062321	xtx_GLEAN_10020462	DNA/TcMar-Tc1
scaffold38	Denovo_TE2062460	xtx_GLEAN_10020468	LINE/Penelope	GO:0004447; iodide peroxidase activity; function
scaffold38	Denovo_TE2062461	xtx_GLEAN_10020468	DNA/TcMar-Tc1	GO:0004447; iodide peroxidase activity; function
scaffold38	Denovo_TE2062462	xtx_GLEAN_10020468	DNA/TcMar-Tc1	GO:0004447; iodide peroxidase activity; function
scaffold38	Denovo_TE2062480	xtx_GLEAN_10020477	Unknown	GO:0010181; FMN binding; function
scaffold38	Denovo_TE2062484	xtx_GLEAN_10020468	LINE/L2	GO:0004447; iodide peroxidase activity; function
scaffold38	Denovo_TE2062516	xtx_GLEAN_10020468	LINE/CR1	GO:0004447; iodide peroxidase activity; function
scaffold38	Denovo_TE2062534	xtx_GLEAN_10020468	LINE/CR1	GO:0004447; iodide peroxidase activity; function
scaffold38	Denovo_TE2062553	xtx_GLEAN_10020468	LINE/CR1	GO:0004447; iodide peroxidase activity; function
scaffold38	Denovo_TE2062598	xtx_GLEAN_10020474	LINE/CR1	GO:0004435; phosphatidylinositol phospholipase C activity; function
scaffold38	Denovo_TE2062599	xtx_GLEAN_10020468	DNA/TcMar-Tc1	GO:0004447; iodide peroxidase activity; function
scaffold38	Denovo_TE2062605	xtx_GLEAN_10020462	DNA/TcMar-Tc1
scaffold38	Denovo_TE2062671	xtx_GLEAN_10020474	DNA/TcMar-Tc1	GO:0004435; phosphatidylinositol phospholipase C activity; function
scaffold38	Denovo_TE2062708	xtx_GLEAN_10020468	LTR	GO:0004447; iodide peroxidase activity; function
scaffold38	Denovo_TE2062709	xtx_GLEAN_10020468	DNA/CMC-EnSpm	GO:0004447; iodide peroxidase activity; function
scaffold38	Denovo_TE2062710	xtx_GLEAN_10020468	LINE/CR1	GO:0004447; iodide peroxidase activity; function
scaffold38	Denovo_TE2062724	xtx_GLEAN_10020477	LTR	GO:0010181; FMN binding; function
scaffold38	Denovo_TE2062759	xtx_GLEAN_10020468	LTR	GO:0004447; iodide peroxidase activity; function
scaffold38	Denovo_TE2062782	xtx_GLEAN_10020468	LINE/CR1	GO:0004447; iodide peroxidase activity; function
scaffold38	Denovo_TE2062793	xtx_GLEAN_10020468	DNA/TcMar-Tc1	GO:0004447; iodide peroxidase activity; function
scaffold39	Denovo_TE2062943	xtx_GLEAN_10020449	SINE/MIR
scaffold39	Denovo_TE2062948	xtx_GLEAN_10020454	LTR
scaffold39	Denovo_TE2062949	xtx_GLEAN_10020454	LINE/CR1
scaffold39	Denovo_TE2063031	xtx_GLEAN_10020450	LTR
scaffold39	Denovo_TE2063069	xtx_GLEAN_10020451	DNA/TcMar-Tc1
scaffold39	Denovo_TE2063092	xtx_GLEAN_10020441	LINE/L2	GO:0003676; nucleic acid binding; function
scaffold39	Denovo_TE2063152	xtx_GLEAN_10020440	DNA/CMC-Chapaev-3	GO:0005515; protein binding; function
scaffold39	Denovo_TE2063218	xtx_GLEAN_10020456	LINE/CR1
scaffold39	Denovo_TE2063242	xtx_GLEAN_10020448	LINE/CR1	GO:0003677; DNA binding; function
scaffold39	Denovo_TE2063272	xtx_GLEAN_10020441	LINE/CR1	GO:0003676; nucleic acid binding; function
scaffold39	Denovo_TE2063287	xtx_GLEAN_10020448	LINE/CR1	GO:0003677; DNA binding; function
scaffold39	Denovo_TE2063339	xtx_GLEAN_10020440	LINE/CR1	GO:0005515; protein binding; function
scaffold39	Denovo_TE2063375	xtx_GLEAN_10020447	Unknown	GO:0005576; extracellular region; component
scaffold39	Denovo_TE2063385	xtx_GLEAN_10020448	DNA/TcMar-Tc1	GO:0003677; DNA binding; function
scaffold39	Denovo_TE2063535	xtx_GLEAN_10020441	DNA/TcMar-Tc1	GO:0003676; nucleic acid binding; function
scaffold39	Denovo_TE2063536	xtx_GLEAN_10020441	DNA/TcMar-Tc1	GO:0003676; nucleic acid binding; function
scaffold39	Denovo_TE2063542	xtx_GLEAN_10020449	DNA/TcMar-Tc1
scaffold39	Denovo_TE2063578	xtx_GLEAN_10020448	DNA/TcMar-Tc1	GO:0003677; DNA binding; function
scaffold39	Denovo_TE2063754	xtx_GLEAN_10020439	LINE/CR1
scaffold39	Denovo_TE2064094	xtx_GLEAN_10020441	SINE/MIR	GO:0003676; nucleic acid binding; function
scaffold39	Denovo_TE2064257	xtx_GLEAN_10020454	DNA/TcMar-Tc1
scaffold39	Denovo_TE2064260	xtx_GLEAN_10020448	DNA/TcMar-Tc1	GO:0003677; DNA binding; function
scaffold39	Denovo_TE2064300	xtx_GLEAN_10020448	DNA/TcMar-Tc1	GO:0003677; DNA binding; function
scaffold39	Denovo_TE2064369	xtx_GLEAN_10020448	LINE/CR1	GO:0003677; DNA binding; function
scaffold39	Denovo_TE2064407	xtx_GLEAN_10020445	LINE/CR1	GO:0003677; DNA binding; function
scaffold39	Denovo_TE2064452	xtx_GLEAN_10020448	DNA/TcMar-Tc1	GO:0003677; DNA binding; function
scaffold39	Denovo_TE2064463	xtx_GLEAN_10020441	DNA/TcMar-Tc1	GO:0003676; nucleic acid binding; function
scaffold39	Denovo_TE2064486	xtx_GLEAN_10020448	DNA/TcMar-Tc1	GO:0003677; DNA binding; function
scaffold39	Denovo_TE2064501	xtx_GLEAN_10020441	LINE/CR1	GO:0003676; nucleic acid binding; function
scaffold39	Denovo_TE2064502	xtx_GLEAN_10020441	DNA/TcMar-Tc1	GO:0003676; nucleic acid binding; function
scaffold39	Denovo_TE2064538	xtx_GLEAN_10020439	DNA/TcMar-Tc1
scaffold39	Denovo_TE2064590	xtx_GLEAN_10020441	LINE/CR1	GO:0003676; nucleic acid binding; function
scaffold39	Denovo_TE2064607	xtx_GLEAN_10020454	LTR
scaffold39	Denovo_TE2064619	xtx_GLEAN_10020439	LINE/CR1
scaffold39	Denovo_TE2064642	xtx_GLEAN_10020441	LINE/CR1	GO:0003676; nucleic acid binding; function
scaffold39	Denovo_TE2064760	xtx_GLEAN_10020454	LTR/Gypsy
scaffold39	Denovo_TE2064901	xtx_GLEAN_10020453	LTR/DIRS
scaffold39	Denovo_TE2064922	xtx_GLEAN_10020447	LTR/DIRS	GO:0005576; extracellular region; component
scaffold39	Denovo_TE2064935	xtx_GLEAN_10020447	DNA/TcMar-Tc1	GO:0005576; extracellular region; component
scaffold39	Denovo_TE2064974	xtx_GLEAN_10020439	LINE/CR1
scaffold39	Denovo_TE2064999	xtx_GLEAN_10020448	DNA/TcMar-Tc1	GO:0003677; DNA binding; function
scaffold39	Denovo_TE2065065	xtx_GLEAN_10020447	LTR/Gypsy	GO:0005576; extracellular region; component
scaffold39	Denovo_TE2065113	xtx_GLEAN_10020439	LTR/Gypsy
scaffold39	Denovo_TE2065130	xtx_GLEAN_10020439	LINE/CR1
scaffold39	Denovo_TE2065142	xtx_GLEAN_10020459	DNA/TcMar-Tc1	GO:0005216; ion channel activity; function
scaffold39	Denovo_TE2065146	xtx_GLEAN_10020448	DNA/hAT-Tip100	GO:0003677; DNA binding; function
scaffold39	Denovo_TE2065148	xtx_GLEAN_10020449	DNA/TcMar-Tc1
scaffold39	Denovo_TE2065164	xtx_GLEAN_10020450	DNA/TcMar-Tc1
scaffold39	Denovo_TE2065190	xtx_GLEAN_10020448	DNA/TcMar-Tc1	GO:0003677; DNA binding; function
scaffold39	Denovo_TE2065193	xtx_GLEAN_10020448	DNA/TcMar-Tc1	GO:0003677; DNA binding; function
scaffold39	Denovo_TE2065254	xtx_GLEAN_10020454	LTR
scaffold39	Denovo_TE2065269	xtx_GLEAN_10020455	LTR	GO:0008152; metabolic process; process
scaffold40	Denovo_TE2065438	xtx_GLEAN_10020422	DNA/TcMar-Tc1	GO:0005515; protein binding; function
scaffold40	Denovo_TE2065463	xtx_GLEAN_10020432	DNA/TcMar-Tc1
scaffold40	Denovo_TE2065479	xtx_GLEAN_10020421	DNA/TcMar-Tc1	GO:0005509; calcium ion binding; function
scaffold40	Denovo_TE2065480	xtx_GLEAN_10020437	DNA/TcMar-Tc1	GO:0005515; protein binding; function
scaffold40	Denovo_TE2065514	xtx_GLEAN_10020438	LINE/CR1	GO:0005515; protein binding; function
scaffold40	Denovo_TE2065522	xtx_GLEAN_10020437	LINE/CR1	GO:0005515; protein binding; function
scaffold40	Denovo_TE2065545	xtx_GLEAN_10020435	LINE/CR1
scaffold40	Denovo_TE2065548	xtx_GLEAN_10020437	LINE/CR1	GO:0005515; protein binding; function
scaffold40	Denovo_TE2065551	xtx_GLEAN_10020435	LINE/CR1
scaffold40	Denovo_TE2065597	xtx_GLEAN_10020433	LTR	GO:0005216; ion channel activity; function
scaffold40	Denovo_TE2065599	xtx_GLEAN_10020435	LINE/CR1
scaffold40	Denovo_TE2065635	xtx_GLEAN_10020432	DNA/TcMar-Tc1
scaffold40	Denovo_TE2065695	xtx_GLEAN_10020432	DNA/TcMar-Tc1
scaffold40	Denovo_TE2065703	xtx_GLEAN_10020421	LINE/CR1	GO:0005509; calcium ion binding; function
scaffold40	Denovo_TE2065716	xtx_GLEAN_10020437	LINE/CR1	GO:0005515; protein binding; function
scaffold40	Denovo_TE2065726	xtx_GLEAN_10020422	DNA/TcMar-Tc1	GO:0005515; protein binding; function
scaffold40	Denovo_TE2065757	xtx_GLEAN_10020421	DNA/TcMar-Tc1	GO:0005509; calcium ion binding; function
scaffold40	Denovo_TE2065851	xtx_GLEAN_10020437	LINE/CR1	GO:0005515; protein binding; function
scaffold40	Denovo_TE2065864	xtx_GLEAN_10020423	LINE/CR1
scaffold40	Denovo_TE2065874	xtx_GLEAN_10020432	LTR
scaffold40	Denovo_TE2065911	xtx_GLEAN_10020434	DNA/TcMar-Tc1	GO:0000079; regulation of cyclin-dependent protein serine/threonine kinase activity; process
scaffold40	Denovo_TE2066000	xtx_GLEAN_10020437	LTR	GO:0005515; protein binding; function
scaffold40	Denovo_TE2066015	xtx_GLEAN_10020421	LTR	GO:0005509; calcium ion binding; function
scaffold40	Denovo_TE2066017	xtx_GLEAN_10020432	DNA/TcMar-Tc1
scaffold40	Denovo_TE2066062	xtx_GLEAN_10020422	LTR/Gypsy	GO:0005515; protein binding; function
scaffold40	Denovo_TE2066089	xtx_GLEAN_10020433	LTR	GO:0005216; ion channel activity; function
scaffold40	Denovo_TE2066130	xtx_GLEAN_10020435	LINE/CR1
scaffold40	Denovo_TE2066142	xtx_GLEAN_10020421	LINE/CR1	GO:0005509; calcium ion binding; function
scaffold40	Denovo_TE2066157	xtx_GLEAN_10020422	LINE/CR1	GO:0005515; protein binding; function
scaffold40	Denovo_TE2066189	xtx_GLEAN_10020432	DNA/TcMar-Tc1
scaffold40	Denovo_TE2066223	xtx_GLEAN_10020421	LINE/CR1	GO:0005509; calcium ion binding; function
scaffold40	Denovo_TE2066250	xtx_GLEAN_10020432	LTR/Gypsy
scaffold40	Denovo_TE2066319	xtx_GLEAN_10020435	DNA/TcMar-Tc1
scaffold40	Denovo_TE2066320	xtx_GLEAN_10020435	LINE/CR1
scaffold40	Denovo_TE2066322	xtx_GLEAN_10020437	LINE/CR1	GO:0005515; protein binding; function
scaffold40	Denovo_TE2066330	xtx_GLEAN_10020436	LINE/CR1	GO:0005509; calcium ion binding; function
scaffold40	Denovo_TE2066415	xtx_GLEAN_10020427	LTR	GO:0005524; ATP binding; function
scaffold40	Denovo_TE2066422	xtx_GLEAN_10020435	LINE/CR1
scaffold40	Denovo_TE2066451	xtx_GLEAN_10020432	LINE/CR1
scaffold40	Denovo_TE2066463	xtx_GLEAN_10020421	DNA/TcMar-Tc1	GO:0005509; calcium ion binding; function
scaffold40	Denovo_TE2066466	xtx_GLEAN_10020437	LINE/CR1	GO:0005515; protein binding; function
scaffold40	Denovo_TE2066488	xtx_GLEAN_10020421	DNA/TcMar-Tc1	GO:0005509; calcium ion binding; function
scaffold40	Denovo_TE2066541	xtx_GLEAN_10020421	DNA/TcMar-Tc1	GO:0005509; calcium ion binding; function
scaffold40	Denovo_TE2066584	xtx_GLEAN_10020421	DNA/TcMar-Tc1	GO:0005509; calcium ion binding; function
scaffold40	Denovo_TE2066588	xtx_GLEAN_10020421	DNA/TcMar-Tc1	GO:0005509; calcium ion binding; function
scaffold40	Denovo_TE2066607	xtx_GLEAN_10020422	LTR/DIRS	GO:0005515; protein binding; function
scaffold40	Denovo_TE2066608	xtx_GLEAN_10020422	LINE/CR1	GO:0005515; protein binding; function
scaffold40	Denovo_TE2066720	xtx_GLEAN_10020421	DNA/TcMar-Tc1	GO:0005509; calcium ion binding; function
scaffold40	Denovo_TE2066775	xtx_GLEAN_10020432	LINE/R2-Hero
scaffold40	Denovo_TE2066796	xtx_GLEAN_10020432	LINE/CR1
scaffold40	Denovo_TE2066801	xtx_GLEAN_10020422	LTR	GO:0005515; protein binding; function
scaffold40	Denovo_TE2066826	xtx_GLEAN_10020432	LTR/Ngaro
scaffold40	Denovo_TE2066839	xtx_GLEAN_10020422	DNA/TcMar-Tc1	GO:0005515; protein binding; function
scaffold40	Denovo_TE2066908	xtx_GLEAN_10020422	DNA/TcMar-Tc1	GO:0005515; protein binding; function
scaffold40	Denovo_TE2066936	xtx_GLEAN_10020434	LINE/CR1	GO:0000079; regulation of cyclin-dependent protein serine/threonine kinase activity; process
scaffold40	Denovo_TE2066937	xtx_GLEAN_10020434	LINE/CR1	GO:0000079; regulation of cyclin-dependent protein serine/threonine kinase activity; process
scaffold40	Denovo_TE2066941	xtx_GLEAN_10020421	DNA/TcMar-Tc1	GO:0005509; calcium ion binding; function
scaffold40	Denovo_TE2066955	xtx_GLEAN_10020421	LINE/CR1	GO:0005509; calcium ion binding; function
scaffold40	Denovo_TE2066965	xtx_GLEAN_10020425	DNA/TcMar-Tc1	GO:0001759; organ induction; process
scaffold40	Denovo_TE2067026	xtx_GLEAN_10020434	LTR	GO:0000079; regulation of cyclin-dependent protein serine/threonine kinase activity; process
scaffold40	Denovo_TE2067027	xtx_GLEAN_10020434	DNA/TcMar-Tc1	GO:0000079; regulation of cyclin-dependent protein serine/threonine kinase activity; process
scaffold40	Denovo_TE2067050	xtx_GLEAN_10020433	LINE/L2	GO:0005216; ion channel activity; function
scaffold40	Denovo_TE2067064	xtx_GLEAN_10020434	DNA/TcMar-Tc1	GO:0000079; regulation of cyclin-dependent protein serine/threonine kinase activity; process
scaffold40	Denovo_TE2067107	xtx_GLEAN_10020428	LTR	GO:0016787; hydrolase activity; function
scaffold40	Denovo_TE2067200	xtx_GLEAN_10020421	DNA/hAT	GO:0005509; calcium ion binding; function
scaffold40	Denovo_TE2067210	xtx_GLEAN_10020434	DNA/TcMar-Tc1	GO:0000079; regulation of cyclin-dependent protein serine/threonine kinase activity; process
scaffold40	Denovo_TE2067309	xtx_GLEAN_10020421	LINE/CR1	GO:0005509; calcium ion binding; function
scaffold40	Denovo_TE2067431	xtx_GLEAN_10020422	LINE/L2	GO:0005515; protein binding; function
scaffold40	Denovo_TE2067432	xtx_GLEAN_10020437	LINE/CR1	GO:0005515; protein binding; function
scaffold41	Denovo_TE2067615	xtx_GLEAN_10020389	LINE/CR1	GO:0004672; protein kinase activity; function
scaffold41	Denovo_TE2067616	xtx_GLEAN_10020389	LINE/CR1	GO:0004672; protein kinase activity; function
scaffold41	Denovo_TE2067617	xtx_GLEAN_10020389	LTR/Gypsy	GO:0004672; protein kinase activity; function
scaffold41	Denovo_TE2067620	xtx_GLEAN_10020389	LTR/Gypsy	GO:0004672; protein kinase activity; function
scaffold41	Denovo_TE2067771	xtx_GLEAN_10020389	DNA	GO:0004672; protein kinase activity; function
scaffold41	Denovo_TE2067779	xtx_GLEAN_10020388	SINE/MIR	GO:0003777; microtubule motor activity; function
scaffold41	Denovo_TE2067812	xtx_GLEAN_10020386	DNA/CMC-Chapaev-3	GO:0016779; nucleotidyltransferase activity; function
scaffold41	Denovo_TE2067907	xtx_GLEAN_10020381	LINE/R2-Hero	GO:0004222; metalloendopeptidase activity; function
scaffold41	Denovo_TE2067908	xtx_GLEAN_10020381	DNA/hAT-Tip100	GO:0004222; metalloendopeptidase activity; function
scaffold41	Denovo_TE2067915	xtx_GLEAN_10020380	LINE/CR1
scaffold41	Denovo_TE2068022	xtx_GLEAN_10020388	DNA/TcMar-Tc1	GO:0003777; microtubule motor activity; function
scaffold41	Denovo_TE2068057	xtx_GLEAN_10020389	LTR/Gypsy	GO:0004672; protein kinase activity; function
scaffold41	Denovo_TE2068058	xtx_GLEAN_10020389	LTR/Gypsy	GO:0004672; protein kinase activity; function
scaffold41	Denovo_TE2068072	xtx_GLEAN_10020381	LINE/CR1	GO:0004222; metalloendopeptidase activity; function
scaffold41	Denovo_TE2068109	xtx_GLEAN_10020386	LINE/CR1	GO:0016779; nucleotidyltransferase activity; function
scaffold41	Denovo_TE2068127	xtx_GLEAN_10020388	LINE/L2	GO:0003777; microtubule motor activity; function
scaffold41	Denovo_TE2068128	xtx_GLEAN_10020388	LINE/CR1	GO:0003777; microtubule motor activity; function
scaffold41	Denovo_TE2068145	xtx_GLEAN_10020389	LINE/CR1	GO:0004672; protein kinase activity; function
scaffold41	Denovo_TE2068315	xtx_GLEAN_10020381	DNA/TcMar-Tc1	GO:0004222; metalloendopeptidase activity; function
scaffold41	Denovo_TE2068338	xtx_GLEAN_10020388	LINE/Jockey	GO:0003777; microtubule motor activity; function
scaffold41	Denovo_TE2068403	xtx_GLEAN_10020382	LINE/CR1
scaffold41	Denovo_TE2068416	xtx_GLEAN_10020391	LINE/CR1	GO:0004553; hydrolase activity, hydrolyzing O-glycosyl compounds; function
scaffold41	Denovo_TE2068527	xtx_GLEAN_10020389	DNA/TcMar-Tc1	GO:0004672; protein kinase activity; function
scaffold41	Denovo_TE2068528	xtx_GLEAN_10020389	DNA/TcMar-Tc1	GO:0004672; protein kinase activity; function
scaffold41	Denovo_TE2068562	xtx_GLEAN_10020382	LINE/CR1
scaffold41	Denovo_TE2068692	xtx_GLEAN_10020388	LINE/CR1	GO:0003777; microtubule motor activity; function
scaffold41	Denovo_TE2068868	xtx_GLEAN_10020389	LINE/CR1	GO:0004672; protein kinase activity; function
scaffold41	Denovo_TE2068986	xtx_GLEAN_10020389	LINE/CR1	GO:0004672; protein kinase activity; function
scaffold41	Denovo_TE2069037	xtx_GLEAN_10020381	LINE/CR1	GO:0004222; metalloendopeptidase activity; function
scaffold41	Denovo_TE2069081	xtx_GLEAN_10020380	DNA/hAT-Charlie
scaffold41	Denovo_TE2069094	xtx_GLEAN_10020382	LTR/Gypsy
scaffold41	Denovo_TE2069095	xtx_GLEAN_10020382	SINE/MIR
scaffold41	Denovo_TE2069096	xtx_GLEAN_10020385	LTR/Ngaro
scaffold41	Denovo_TE2069176	xtx_GLEAN_10020386	LTR/Gypsy	GO:0016779; nucleotidyltransferase activity; function
scaffold41	Denovo_TE2069180	xtx_GLEAN_10020388	LINE/L2	GO:0003777; microtubule motor activity; function
scaffold41	Denovo_TE2069211	xtx_GLEAN_10020381	LINE/CR1	GO:0004222; metalloendopeptidase activity; function
scaffold41	Denovo_TE2069362	xtx_GLEAN_10020389	LTR	GO:0004672; protein kinase activity; function
scaffold41	Denovo_TE2069363	xtx_GLEAN_10020389	LTR/Gypsy	GO:0004672; protein kinase activity; function
scaffold41	Denovo_TE2069407	xtx_GLEAN_10020389	DNA/TcMar-Tc1	GO:0004672; protein kinase activity; function
scaffold41	Denovo_TE2069460	xtx_GLEAN_10020388	LINE/CR1	GO:0003777; microtubule motor activity; function
scaffold41	Denovo_TE2069565	xtx_GLEAN_10020382	LINE/CR1
scaffold41	Denovo_TE2069657	xtx_GLEAN_10020381	LINE/L2	GO:0004222; metalloendopeptidase activity; function
scaffold41	Denovo_TE2069659	xtx_GLEAN_10020381	LINE/CR1	GO:0004222; metalloendopeptidase activity; function
scaffold41	Denovo_TE2069660	xtx_GLEAN_10020381	DNA/CMC-EnSpm	GO:0004222; metalloendopeptidase activity; function
scaffold41	Denovo_TE2069727	xtx_GLEAN_10020382	LINE/CR1
scaffold41	Denovo_TE2069879	xtx_GLEAN_10020389	LINE/R2-Hero	GO:0004672; protein kinase activity; function
scaffold41	Denovo_TE2069882	xtx_GLEAN_10020392	DNA/TcMar-Tc1	GO:0004930; G-protein coupled receptor activity; function
scaffold42	Denovo_TE2070116	xtx_GLEAN_10020374	Simple_repeat
scaffold42	Denovo_TE2070117	xtx_GLEAN_10020373	SINE/MIR	GO:0008483; transaminase activity; function
scaffold42	Denovo_TE2070137	xtx_GLEAN_10020365	LINE/CR1	GO:0046872; metal ion binding; function
scaffold42	Denovo_TE2070141	xtx_GLEAN_10020364	Unknown	GO:0003676; nucleic acid binding; function
scaffold42	Denovo_TE2070226	xtx_GLEAN_10020362	DNA/TcMar-Tc1	GO:0001558; regulation of cell growth; process
scaffold42	Denovo_TE2070252	xtx_GLEAN_10020373	SINE/MIR	GO:0008483; transaminase activity; function
scaffold42	Denovo_TE2070263	xtx_GLEAN_10020373	SINE/MIR	GO:0008483; transaminase activity; function
scaffold42	Denovo_TE2070280	xtx_GLEAN_10020367	SINE/MIR	GO:0003677; DNA binding; function
scaffold42	Denovo_TE2070354	xtx_GLEAN_10020359	DNA/TcMar-Tc1
scaffold42	Denovo_TE2070434	xtx_GLEAN_10020370	LINE/CR1	GO:0004930; G-protein coupled receptor activity; function
scaffold42	Denovo_TE2070502	xtx_GLEAN_10020374	LINE/CR1
scaffold42	Denovo_TE2070565	xtx_GLEAN_10020352	Simple_repeat	GO:0005515; protein binding; function
scaffold42	Denovo_TE2070671	xtx_GLEAN_10020379	DNA/TcMar-Tc1	GO:0008270; zinc ion binding; function
scaffold42	Denovo_TE2070829	xtx_GLEAN_10020347	SINE/MIR	GO:0004623; phospholipase A2 activity; function
scaffold42	Denovo_TE2070831	xtx_GLEAN_10020361	DNA/TcMar-Tc1
scaffold42	Denovo_TE2070857	xtx_GLEAN_10020355	LTR/Gypsy
scaffold42	Denovo_TE2070858	xtx_GLEAN_10020355	SINE/MIR
scaffold42	Denovo_TE2070892	xtx_GLEAN_10020370	LTR	GO:0004930; G-protein coupled receptor activity; function
scaffold42	Denovo_TE2070893	xtx_GLEAN_10020370	LINE/CR1	GO:0004930; G-protein coupled receptor activity; function
scaffold42	Denovo_TE2071021	xtx_GLEAN_10020379	DNA/TcMar-Tc1	GO:0008270; zinc ion binding; function
scaffold42	Denovo_TE2071067	xtx_GLEAN_10020362	SINE/MIR	GO:0001558; regulation of cell growth; process
scaffold42	Denovo_TE2071120	xtx_GLEAN_10020367	LINE/L2	GO:0003677; DNA binding; function
scaffold42	Denovo_TE2071141	xtx_GLEAN_10020364	DNA/TcMar-Tc1	GO:0003676; nucleic acid binding; function
scaffold42	Denovo_TE2071171	xtx_GLEAN_10020376	DNA
scaffold42	Denovo_TE2071187	xtx_GLEAN_10020354	DNA
scaffold42	Denovo_TE2071242	xtx_GLEAN_10020352	DNA	GO:0005515; protein binding; function
scaffold42	Denovo_TE2071247	xtx_GLEAN_10020359	LINE/L2
scaffold42	Denovo_TE2071248	xtx_GLEAN_10020359	LTR
scaffold42	Denovo_TE2071249	xtx_GLEAN_10020359	LINE/CR1
scaffold42	Denovo_TE2071432	xtx_GLEAN_10020365	DNA/CMC-Chapaev-3	GO:0046872; metal ion binding; function
scaffold42	Denovo_TE2071433	xtx_GLEAN_10020365	DNA/CMC-Chapaev-3	GO:0046872; metal ion binding; function
scaffold42	Denovo_TE2071437	xtx_GLEAN_10020377	LINE/CR1	GO:0003868; 4-hydroxyphenylpyruvate dioxygenase activity; function
scaffold42	Denovo_TE2071464	xtx_GLEAN_10020361	LINE/CR1
scaffold42	Denovo_TE2071524	xtx_GLEAN_10020370	SINE/MIR	GO:0004930; G-protein coupled receptor activity; function
scaffold42	Denovo_TE2071548	xtx_GLEAN_10020375	LTR/Gypsy
scaffold42	Denovo_TE2071598	xtx_GLEAN_10020349	LINE/CR1	GO:0004725; protein tyrosine phosphatase activity; function
scaffold42	Denovo_TE2071700	xtx_GLEAN_10020371	DNA/CMC-Chapaev-3	GO:0004181; metallocarboxypeptidase activity; function
scaffold42	Denovo_TE2071709	xtx_GLEAN_10020373	DNA/CMC-Chapaev-3	GO:0008483; transaminase activity; function
scaffold43	Denovo_TE2071840	xtx_GLEAN_10020336	DNA/TcMar-Tc1	GO:0003676; nucleic acid binding; function
scaffold43	Denovo_TE2071876	xtx_GLEAN_10020334	LINE/CR1
scaffold43	Denovo_TE2071895	xtx_GLEAN_10020343	LINE/CR1	GO:0005509; calcium ion binding; function
scaffold43	Denovo_TE2071933	xtx_GLEAN_10020341	LINE/CR1
scaffold43	Denovo_TE2071971	xtx_GLEAN_10020338	LINE/CR1	GO:0004930; G-protein coupled receptor activity; function
scaffold43	Denovo_TE2071972	xtx_GLEAN_10020338	LTR	GO:0004930; G-protein coupled receptor activity; function
scaffold43	Denovo_TE2071973	xtx_GLEAN_10020338	LINE/CR1	GO:0004930; G-protein coupled receptor activity; function
scaffold43	Denovo_TE2072001	xtx_GLEAN_10020335	LTR	GO:0004784; superoxide dismutase activity; function
scaffold43	Denovo_TE2072043	xtx_GLEAN_10020343	LINE/L2	GO:0005509; calcium ion binding; function
scaffold43	Denovo_TE2072106	xtx_GLEAN_10020343	LINE/CR1	GO:0005509; calcium ion binding; function
scaffold43	Denovo_TE2072175	xtx_GLEAN_10020333	LINE/CR1	GO:0005515; protein binding; function
scaffold43	Denovo_TE2072180	xtx_GLEAN_10020343	DNA/CMC-Chapaev-3	GO:0005509; calcium ion binding; function
scaffold43	Denovo_TE2072359	xtx_GLEAN_10020344	DNA/TcMar-Tc1
scaffold43	Denovo_TE2072440	xtx_GLEAN_10020337	LINE/L2	GO:0003676; nucleic acid binding; function
scaffold43	Denovo_TE2072460	xtx_GLEAN_10020340	LTR
scaffold43	Denovo_TE2072461	xtx_GLEAN_10020340	LTR/DIRS
scaffold43	Denovo_TE2072507	xtx_GLEAN_10020344	LTR/Gypsy
scaffold43	Denovo_TE2072524	xtx_GLEAN_10020337	LTR/DIRS	GO:0003676; nucleic acid binding; function
scaffold43	Denovo_TE2072647	xtx_GLEAN_10020342	DNA/TcMar-Tc1	GO:0005509; calcium ion binding; function
scaffold43	Denovo_TE2072790	xtx_GLEAN_10020342	DNA/TcMar-Tc1	GO:0005509; calcium ion binding; function
scaffold43	Denovo_TE2072847	xtx_GLEAN_10020338	LTR	GO:0004930; G-protein coupled receptor activity; function
scaffold43	Denovo_TE2072964	xtx_GLEAN_10020343	LINE/L2	GO:0005509; calcium ion binding; function
scaffold43	Denovo_TE2073029	xtx_GLEAN_10020337	LINE/CR1	GO:0003676; nucleic acid binding; function
scaffold43	Denovo_TE2073268	xtx_GLEAN_10020341	LTR
scaffold43	Denovo_TE2073364	xtx_GLEAN_10020343	DNA/CMC-EnSpm	GO:0005509; calcium ion binding; function
scaffold43	Denovo_TE2073365	xtx_GLEAN_10020343	Simple_repeat	GO:0005509; calcium ion binding; function
scaffold43	Denovo_TE2073745	xtx_GLEAN_10020333	LINE/R2-Hero	GO:0005515; protein binding; function
scaffold43	Denovo_TE2073838	xtx_GLEAN_10020337	DNA/TcMar-Tc1	GO:0003676; nucleic acid binding; function
scaffold43	Denovo_TE2073853	xtx_GLEAN_10020333	LTR/Gypsy	GO:0005515; protein binding; function
scaffold43	Denovo_TE2073870	xtx_GLEAN_10020334	LTR/DIRS
scaffold43	Denovo_TE2073911	xtx_GLEAN_10020334	DNA/TcMar-Tc1
scaffold43	Denovo_TE2073991	xtx_GLEAN_10020338	LINE/CR1	GO:0004930; G-protein coupled receptor activity; function
scaffold43	Denovo_TE2074047	xtx_GLEAN_10020332	DNA/TcMar-Tc1	GO:0016773; phosphotransferase activity, alcohol group as acceptor; function
scaffold44	Denovo_TE2074167	xtx_GLEAN_10020327	LINE/L2	GO:0004888; transmembrane signaling receptor activity; function
scaffold44	Denovo_TE2074208	xtx_GLEAN_10020328	DNA/TcMar-Tc1	GO:0004930; G-protein coupled receptor activity; function
scaffold44	Denovo_TE2074253	xtx_GLEAN_10020327	LINE/CR1	GO:0004888; transmembrane signaling receptor activity; function
scaffold44	Denovo_TE2074262	xtx_GLEAN_10020327	DNA/TcMar-Tc1	GO:0004888; transmembrane signaling receptor activity; function
scaffold44	Denovo_TE2074573	xtx_GLEAN_10020327	LTR/Gypsy	GO:0004888; transmembrane signaling receptor activity; function
scaffold44	Denovo_TE2074671	xtx_GLEAN_10020327	LINE/CR1	GO:0004888; transmembrane signaling receptor activity; function
scaffold44	Denovo_TE2074864	xtx_GLEAN_10020330	LINE/CR1	GO:0005515; protein binding; function
scaffold44	Denovo_TE2074946	xtx_GLEAN_10020327	LINE	GO:0004888; transmembrane signaling receptor activity; function
scaffold44	Denovo_TE2075054	xtx_GLEAN_10020327	DNA/hAT	GO:0004888; transmembrane signaling receptor activity; function
scaffold44	Denovo_TE2075377	xtx_GLEAN_10020330	DNA/TcMar-Tc1	GO:0005515; protein binding; function
scaffold44	Denovo_TE2075496	xtx_GLEAN_10020327	LINE/R2-Hero	GO:0004888; transmembrane signaling receptor activity; function
scaffold44	Denovo_TE2075606	xtx_GLEAN_10020327	LTR/DIRS	GO:0004888; transmembrane signaling receptor activity; function
scaffold44	Denovo_TE2075673	xtx_GLEAN_10020329	LINE/L2	GO:0005506; iron ion binding; function
scaffold44	Denovo_TE2075951	xtx_GLEAN_10020331	DNA/TcMar-Tc1	GO:0004930; G-protein coupled receptor activity; function
scaffold44	Denovo_TE2075984	xtx_GLEAN_10020328	LINE/CR1	GO:0004930; G-protein coupled receptor activity; function
scaffold45	Denovo_TE2076239	xtx_GLEAN_10020294	LINE/CR1	GO:0005856; cytoskeleton; component
scaffold45	Denovo_TE2076295	xtx_GLEAN_10020284	LINE/CR1	GO:0005515; protein binding; function
scaffold45	Denovo_TE2076303	xtx_GLEAN_10020289	DNA/TcMar-Tc1	GO:0004930; G-protein coupled receptor activity; function
scaffold45	Denovo_TE2076322	xtx_GLEAN_10020284	DNA/TcMar-Tc1	GO:0005515; protein binding; function
scaffold45	Denovo_TE2076323	xtx_GLEAN_10020284	LINE/CR1	GO:0005515; protein binding; function
scaffold45	Denovo_TE2076357	xtx_GLEAN_10020300	DNA/CMC-Chapaev-3	GO:0008152; metabolic process; process
scaffold45	Denovo_TE2076395	xtx_GLEAN_10020297	DNA/Novosib	GO:0016746; transferase activity, transferring acyl groups; function
scaffold45	Denovo_TE2076401	xtx_GLEAN_10020284	DNA/TcMar-Tc1	GO:0005515; protein binding; function
scaffold45	Denovo_TE2076451	xtx_GLEAN_10020289	DNA/TcMar-Tc1	GO:0004930; G-protein coupled receptor activity; function
scaffold45	Denovo_TE2076487	xtx_GLEAN_10020284	DNA	GO:0005515; protein binding; function
scaffold45	Denovo_TE2076497	xtx_GLEAN_10020290	SINE/MIR
scaffold45	Denovo_TE2076559	xtx_GLEAN_10020284	LTR/Gypsy	GO:0005515; protein binding; function
scaffold45	Denovo_TE2076625	xtx_GLEAN_10020284	DNA	GO:0005515; protein binding; function
scaffold45	Denovo_TE2076643	xtx_GLEAN_10020288	DNA/TcMar-Tc1	GO:0005515; protein binding; function
scaffold45	Denovo_TE2076697	xtx_GLEAN_10020283	LINE/CR1	GO:0004252; serine-type endopeptidase activity; function
scaffold45	Denovo_TE2076776	xtx_GLEAN_10020284	DNA/TcMar-Tc1	GO:0005515; protein binding; function
scaffold45	Denovo_TE2076809	xtx_GLEAN_10020287	DNA/TcMar-Tc1	GO:0005515; protein binding; function
scaffold45	Denovo_TE2076816	xtx_GLEAN_10020287	DNA/TcMar-Tc1	GO:0005515; protein binding; function
scaffold45	Denovo_TE2076869	xtx_GLEAN_10020283	SINE/MIR	GO:0004252; serine-type endopeptidase activity; function
scaffold45	Denovo_TE2076909	xtx_GLEAN_10020284	DNA/CMC-EnSpm	GO:0005515; protein binding; function
scaffold45	Denovo_TE2076968	xtx_GLEAN_10020296	LINE/CR1
scaffold45	Denovo_TE2076987	xtx_GLEAN_10020298	LINE/CR1	GO:0005515; protein binding; function
scaffold45	Denovo_TE2076990	xtx_GLEAN_10020290	LINE/CR1
scaffold45	Denovo_TE2076991	xtx_GLEAN_10020290	LINE/L2
scaffold45	Denovo_TE2076992	xtx_GLEAN_10020283	DNA/hAT	GO:0004252; serine-type endopeptidase activity; function
scaffold45	Denovo_TE2077027	xtx_GLEAN_10020298	LINE/CR1	GO:0005515; protein binding; function
scaffold45	Denovo_TE2077041	xtx_GLEAN_10020300	SINE/MIR	GO:0008152; metabolic process; process
scaffold45	Denovo_TE2077060	xtx_GLEAN_10020299	LINE/CR1	GO:0005515; protein binding; function
scaffold45	Denovo_TE2077109	xtx_GLEAN_10020284	LINE/L2	GO:0005515; protein binding; function
scaffold45	Denovo_TE2077134	xtx_GLEAN_10020288	SINE/MIR	GO:0005515; protein binding; function
scaffold45	Denovo_TE2077143	xtx_GLEAN_10020292	DNA/PIF-Harbinger
scaffold45	Denovo_TE2077178	xtx_GLEAN_10020284	LINE/CR1	GO:0005515; protein binding; function
scaffold45	Denovo_TE2077216	xtx_GLEAN_10020289	DNA/hAT	GO:0004930; G-protein coupled receptor activity; function
scaffold45	Denovo_TE2077221	xtx_GLEAN_10020284	LINE/CR1	GO:0005515; protein binding; function
scaffold45	Denovo_TE2077229	xtx_GLEAN_10020284	LINE/CR1	GO:0005515; protein binding; function
scaffold45	Denovo_TE2077250	xtx_GLEAN_10020290	DNA/TcMar-Tc1
scaffold45	Denovo_TE2077258	xtx_GLEAN_10020287	LINE/CR1	GO:0005515; protein binding; function
scaffold45	Denovo_TE2077326	xtx_GLEAN_10020290	DNA/CMC-Chapaev-3
scaffold45	Denovo_TE2077344	xtx_GLEAN_10020286	LTR/Gypsy	GO:0005515; protein binding; function
scaffold45	Denovo_TE2077358	xtx_GLEAN_10020283	LINE/L2	GO:0004252; serine-type endopeptidase activity; function
scaffold45	Denovo_TE2077366	xtx_GLEAN_10020284	LTR	GO:0005515; protein binding; function
scaffold45	Denovo_TE2077401	xtx_GLEAN_10020291	LTR
scaffold45	Denovo_TE2077421	xtx_GLEAN_10020291	DNA/TcMar-Tc1
scaffold45	Denovo_TE2077633	xtx_GLEAN_10020296	LINE/CR1
scaffold45	Denovo_TE2077686	xtx_GLEAN_10020290	LTR/Gypsy
scaffold45	Denovo_TE2077708	xtx_GLEAN_10020298	DNA/TcMar-Tc1	GO:0005515; protein binding; function
scaffold45	Denovo_TE2077745	xtx_GLEAN_10020284	LTR/Gypsy	GO:0005515; protein binding; function
scaffold45	Denovo_TE2077750	xtx_GLEAN_10020299	LINE/CR1	GO:0005515; protein binding; function
scaffold45	Denovo_TE2077758	xtx_GLEAN_10020296	LINE/CR1
scaffold45	Denovo_TE2077759	xtx_GLEAN_10020296	DNA/TcMar-Tc1
scaffold45	Denovo_TE2077771	xtx_GLEAN_10020284	LINE/CR1	GO:0005515; protein binding; function
scaffold45	Denovo_TE2077786	xtx_GLEAN_10020297	LINE/L2	GO:0016746; transferase activity, transferring acyl groups; function
scaffold45	Denovo_TE2077792	xtx_GLEAN_10020284	DNA/TcMar-Tc1	GO:0005515; protein binding; function
scaffold45	Denovo_TE2077804	xtx_GLEAN_10020291	DNA/TcMar-Tc1
scaffold45	Denovo_TE2077805	xtx_GLEAN_10020291	LTR/Gypsy
scaffold45	Denovo_TE2077810	xtx_GLEAN_10020284	DNA/TcMar-Tc1	GO:0005515; protein binding; function
scaffold45	Denovo_TE2077817	xtx_GLEAN_10020293	LINE/CR1
scaffold45	Denovo_TE2077841	xtx_GLEAN_10020299	DNA/TcMar-Tc1	GO:0005515; protein binding; function
scaffold45	Denovo_TE2077882	xtx_GLEAN_10020284	LINE/L2	GO:0005515; protein binding; function
scaffold45	Denovo_TE2077918	xtx_GLEAN_10020291	LINE/CR1
scaffold45	Denovo_TE2077922	xtx_GLEAN_10020286	LINE/CR1	GO:0005515; protein binding; function
scaffold45	Denovo_TE2077940	xtx_GLEAN_10020296	LINE/CR1
scaffold45	Denovo_TE2077941	xtx_GLEAN_10020286	LINE/CR1	GO:0005515; protein binding; function
scaffold46	Denovo_TE2078005	xtx_GLEAN_10020314	LINE/CR1	GO:0003676; nucleic acid binding; function
scaffold46	Denovo_TE2078029	xtx_GLEAN_10020302	LINE/CR1	GO:0005515; protein binding; function
scaffold46	Denovo_TE2078030	xtx_GLEAN_10020302	DNA/TcMar-Tc1	GO:0005515; protein binding; function
scaffold46	Denovo_TE2078187	xtx_GLEAN_10020319	LINE/CR1	GO:0004672; protein kinase activity; function
scaffold46	Denovo_TE2078216	xtx_GLEAN_10020326	DNA/TcMar-Tc1	GO:0004497; monooxygenase activity; function
scaffold46	Denovo_TE2078220	xtx_GLEAN_10020326	DNA/TcMar-Tc1	GO:0004497; monooxygenase activity; function
scaffold46	Denovo_TE2078438	xtx_GLEAN_10020302	LINE/CR1	GO:0005515; protein binding; function
scaffold46	Denovo_TE2078501	xtx_GLEAN_10020307	LINE/CR1	GO:0004198; calcium-dependent cysteine-type endopeptidase activity; function
scaffold46	Denovo_TE2078521	xtx_GLEAN_10020310	DNA/CMC-EnSpm	GO:0005515; protein binding; function
scaffold46	Denovo_TE2078585	xtx_GLEAN_10020326	LTR/Gypsy	GO:0004497; monooxygenase activity; function
scaffold46	Denovo_TE2078596	xtx_GLEAN_10020306	Unknown	GO:0005525; GTP binding; function
scaffold46	Denovo_TE2078671	xtx_GLEAN_10020319	LINE/CR1	GO:0004672; protein kinase activity; function
scaffold46	Denovo_TE2078680	xtx_GLEAN_10020307	LINE/L2	GO:0004198; calcium-dependent cysteine-type endopeptidase activity; function
scaffold46	Denovo_TE2078685	xtx_GLEAN_10020310	LINE/CR1	GO:0005515; protein binding; function
scaffold46	Denovo_TE2078713	xtx_GLEAN_10020307	SINE/tRNA-Deu-L2	GO:0004198; calcium-dependent cysteine-type endopeptidase activity; function
scaffold46	Denovo_TE2078746	xtx_GLEAN_10020304	DNA/PIF-Harbinger	GO:0000786; nucleosome; component
scaffold46	Denovo_TE2078756	xtx_GLEAN_10020301	LINE/RTE-X	GO:0005515; protein binding; function
scaffold46	Denovo_TE2078826	xtx_GLEAN_10020308	LINE/CR1	GO:0005515; protein binding; function
scaffold46	Denovo_TE2078827	xtx_GLEAN_10020308	LINE/L2	GO:0005515; protein binding; function
scaffold46	Denovo_TE2078838	xtx_GLEAN_10020320	DNA/TcMar-Tc1	GO:0005515; protein binding; function
scaffold46	Denovo_TE2078930	xtx_GLEAN_10020306	SINE/MIR	GO:0005525; GTP binding; function
scaffold46	Denovo_TE2078939	xtx_GLEAN_10020323	LINE/CR1	GO:0004672; protein kinase activity; function
scaffold46	Denovo_TE2079103	xtx_GLEAN_10020307	LINE/I	GO:0004198; calcium-dependent cysteine-type endopeptidase activity; function
scaffold46	Denovo_TE2079161	xtx_GLEAN_10020314	LTR/Gypsy	GO:0003676; nucleic acid binding; function
scaffold46	Denovo_TE2079162	xtx_GLEAN_10020314	DNA/TcMar-Tc1	GO:0003676; nucleic acid binding; function
scaffold46	Denovo_TE2079204	xtx_GLEAN_10020324	Unknown	GO:0004930; G-protein coupled receptor activity; function
scaffold46	Denovo_TE2079211	xtx_GLEAN_10020313	LTR/DIRS	GO:0046872; metal ion binding; function
scaffold46	Denovo_TE2079217	xtx_GLEAN_10020303	LINE/L2
scaffold46	Denovo_TE2079240	xtx_GLEAN_10020302	LTR	GO:0005515; protein binding; function
scaffold46	Denovo_TE2079246	xtx_GLEAN_10020304	LINE/CR1	GO:0000786; nucleosome; component
scaffold46	Denovo_TE2079284	xtx_GLEAN_10020316	DNA/hAT-Tip100
scaffold46	Denovo_TE2079291	xtx_GLEAN_10020302	DNA/hAT-Tip100	GO:0005515; protein binding; function
scaffold46	Denovo_TE2079302	xtx_GLEAN_10020312	LTR/Gypsy	GO:0005515; protein binding; function
scaffold46	Denovo_TE2079303	xtx_GLEAN_10020312	LTR	GO:0005515; protein binding; function
scaffold46	Denovo_TE2079406	xtx_GLEAN_10020304	DNA/TcMar-Tc1	GO:0000786; nucleosome; component
scaffold46	Denovo_TE2079407	xtx_GLEAN_10020304	DNA/TcMar-Tc1	GO:0000786; nucleosome; component
scaffold46	Denovo_TE2079408	xtx_GLEAN_10020325	DNA/TcMar-Tc1	GO:0001558; regulation of cell growth; process
scaffold46	Denovo_TE2079554	xtx_GLEAN_10020307	DNA/TcMar-Tc1	GO:0004198; calcium-dependent cysteine-type endopeptidase activity; function
scaffold46	Denovo_TE2079641	xtx_GLEAN_10020323	DNA/CMC-Chapaev-3	GO:0004672; protein kinase activity; function
scaffold46	Denovo_TE2079652	xtx_GLEAN_10020302	LINE/L2	GO:0005515; protein binding; function
scaffold46	Denovo_TE2079668	xtx_GLEAN_10020323	LTR/DIRS	GO:0004672; protein kinase activity; function
scaffold46	Denovo_TE2079682	xtx_GLEAN_10020312	LTR/Gypsy	GO:0005515; protein binding; function
scaffold46	Denovo_TE2079697	xtx_GLEAN_10020324	DNA/TcMar-Tc1	GO:0004930; G-protein coupled receptor activity; function
scaffold46	Denovo_TE2079698	xtx_GLEAN_10020309	LINE/CR1	GO:0005515; protein binding; function
scaffold46	Denovo_TE2079785	xtx_GLEAN_10020322	DNA/TcMar-Tc1	GO:0004867; serine-type endopeptidase inhibitor activity; function
scaffold46	Denovo_TE2079856	xtx_GLEAN_10020323	LTR	GO:0004672; protein kinase activity; function
scaffold46	Denovo_TE2079874	xtx_GLEAN_10020301	DNA/TcMar-Tc1	GO:0005515; protein binding; function
scaffold46	Denovo_TE2079939	xtx_GLEAN_10020313	LINE/CR1	GO:0046872; metal ion binding; function
scaffold46	Denovo_TE2079956	xtx_GLEAN_10020310	DNA/CMC-EnSpm	GO:0005515; protein binding; function
scaffold46	Denovo_TE2080059	xtx_GLEAN_10020312	LTR	GO:0005515; protein binding; function
scaffold46	Denovo_TE2080071	xtx_GLEAN_10020326	DNA/CMC-EnSpm	GO:0004497; monooxygenase activity; function
scaffold46	Denovo_TE2080086	xtx_GLEAN_10020325	LTR/Gypsy	GO:0001558; regulation of cell growth; process
scaffold46	Denovo_TE2080221	xtx_GLEAN_10020304	LTR	GO:0000786; nucleosome; component
scaffold46	Denovo_TE2080234	xtx_GLEAN_10020304	DNA/TcMar-Tc1	GO:0000786; nucleosome; component
scaffold46	Denovo_TE2080280	xtx_GLEAN_10020312	DNA	GO:0005515; protein binding; function
scaffold46	Denovo_TE2080287	xtx_GLEAN_10020303	DNA/TcMar-Tc1
scaffold46	Denovo_TE2080293	xtx_GLEAN_10020318	LTR/DIRS	GO:0005524; ATP binding; function
scaffold47	Denovo_TE2080422	xtx_GLEAN_10020266	LINE/CR1	GO:0005887; integral component of plasma membrane; component
scaffold47	Denovo_TE2080441	xtx_GLEAN_10020277	DNA	GO:0006511; ubiquitin-dependent protein catabolic process; process
scaffold47	Denovo_TE2080462	xtx_GLEAN_10020266	LINE/L2	GO:0005887; integral component of plasma membrane; component
scaffold47	Denovo_TE2080463	xtx_GLEAN_10020266	LTR/DIRS	GO:0005887; integral component of plasma membrane; component
scaffold47	Denovo_TE2080478	xtx_GLEAN_10020278	SINE/MIR	GO:0005515; protein binding; function
scaffold47	Denovo_TE2080565	xtx_GLEAN_10020274	SINE/MIR	GO:0003924; GTPase activity; function
scaffold47	Denovo_TE2080586	xtx_GLEAN_10020266	DNA/hAT-Charlie	GO:0005887; integral component of plasma membrane; component
scaffold47	Denovo_TE2080651	xtx_GLEAN_10020267	Unknown	GO:0005509; calcium ion binding; function
scaffold47	Denovo_TE2080660	xtx_GLEAN_10020267	DNA/CMC-EnSpm	GO:0005509; calcium ion binding; function
scaffold47	Denovo_TE2080818	xtx_GLEAN_10020266	LINE/CR1	GO:0005887; integral component of plasma membrane; component
scaffold47	Denovo_TE2080829	xtx_GLEAN_10020268	DNA/TcMar-Tc1
scaffold47	Denovo_TE2080977	xtx_GLEAN_10020272	LTR	GO:0016773; phosphotransferase activity, alcohol group as acceptor; function
scaffold47	Denovo_TE2081226	xtx_GLEAN_10020280	LINE/CR1	GO:0016020; membrane; component
scaffold47	Denovo_TE2081256	xtx_GLEAN_10020278	LINE/CR1	GO:0005515; protein binding; function
scaffold47	Denovo_TE2081459	xtx_GLEAN_10020267	DNA	GO:0005509; calcium ion binding; function
scaffold47	Denovo_TE2081460	xtx_GLEAN_10020267	DNA/TcMar-Tc1	GO:0005509; calcium ion binding; function
scaffold47	Denovo_TE2081532	xtx_GLEAN_10020281	DNA/TcMar-Tc1	GO:0005515; protein binding; function
scaffold47	Denovo_TE2081601	xtx_GLEAN_10020267	LTR	GO:0005509; calcium ion binding; function
scaffold47	Denovo_TE2081730	xtx_GLEAN_10020274	LINE/CR1	GO:0003924; GTPase activity; function
scaffold47	Denovo_TE2081810	xtx_GLEAN_10020272	LINE/CR1	GO:0016773; phosphotransferase activity, alcohol group as acceptor; function
scaffold47	Denovo_TE2081865	xtx_GLEAN_10020276	LINE/CR1	GO:0043044; ATP-dependent chromatin remodeling; process
scaffold47	Denovo_TE2081938	xtx_GLEAN_10020274	LTR	GO:0003924; GTPase activity; function
scaffold47	Denovo_TE2082007	xtx_GLEAN_10020278	LINE/CR1	GO:0005515; protein binding; function
scaffold47	Denovo_TE2082106	xtx_GLEAN_10020281	DNA/TcMar-Tc1	GO:0005515; protein binding; function
scaffold47	Denovo_TE2082120	xtx_GLEAN_10020274	DNA/hAT	GO:0003924; GTPase activity; function
scaffold48	Denovo_TE2082188	xtx_GLEAN_10020254	LINE/CR1	GO:0005515; protein binding; function
scaffold48	Denovo_TE2082238	xtx_GLEAN_10020250	DNA/hAT-Charlie	GO:0005096; GTPase activator activity; function
scaffold48	Denovo_TE2082324	xtx_GLEAN_10020254	DNA/TcMar-Tc1	GO:0005515; protein binding; function
scaffold48	Denovo_TE2082372	xtx_GLEAN_10020262	DNA/CMC-Chapaev-3	GO:0006886; intracellular protein transport; process
scaffold48	Denovo_TE2082410	xtx_GLEAN_10020252	DNA/CMC-Chapaev-3	GO:0004872; receptor activity; function
scaffold48	Denovo_TE2082494	xtx_GLEAN_10020248	DNA/TcMar-Tc1
scaffold48	Denovo_TE2082507	xtx_GLEAN_10020250	DNA/CMC-Chapaev-3	GO:0005096; GTPase activator activity; function
scaffold48	Denovo_TE2082508	xtx_GLEAN_10020250	DNA	GO:0005096; GTPase activator activity; function
scaffold48	Denovo_TE2082522	xtx_GLEAN_10020247	DNA/CMC-Chapaev-3
scaffold48	Denovo_TE2082579	xtx_GLEAN_10020252	DNA/TcMar-Tc1	GO:0004872; receptor activity; function
scaffold48	Denovo_TE2082648	xtx_GLEAN_10020252	DNA/CMC-Chapaev-3	GO:0004872; receptor activity; function
scaffold48	Denovo_TE2082649	xtx_GLEAN_10020252	LINE/CR1	GO:0004872; receptor activity; function
scaffold48	Denovo_TE2082653	xtx_GLEAN_10020247	LINE/CR1
scaffold48	Denovo_TE2082660	xtx_GLEAN_10020264	LTR/DIRS	GO:0005515; protein binding; function
scaffold48	Denovo_TE2082721	xtx_GLEAN_10020251	LTR	GO:0015018; galactosylgalactosylxylosylprotein 3-beta-glucuronosyltransferase activity; function
scaffold48	Denovo_TE2082738	xtx_GLEAN_10020250	LINE/CR1	GO:0005096; GTPase activator activity; function
scaffold48	Denovo_TE2082739	xtx_GLEAN_10020250	DNA/MULE-MuDR	GO:0005096; GTPase activator activity; function
scaffold48	Denovo_TE2082740	xtx_GLEAN_10020264	DNA/hAT-Charlie	GO:0005515; protein binding; function
scaffold48	Denovo_TE2082773	xtx_GLEAN_10020254	LINE/CR1	GO:0005515; protein binding; function
scaffold48	Denovo_TE2082778	xtx_GLEAN_10020250	LINE/CR1	GO:0005096; GTPase activator activity; function
scaffold48	Denovo_TE2082807	xtx_GLEAN_10020250	LINE/CR1	GO:0005096; GTPase activator activity; function
scaffold48	Denovo_TE2082824	xtx_GLEAN_10020250	LINE/CR1	GO:0005096; GTPase activator activity; function
scaffold48	Denovo_TE2082842	xtx_GLEAN_10020249	LTR/Gypsy
scaffold48	Denovo_TE2082871	xtx_GLEAN_10020260	LTR	GO:0005886; plasma membrane; component
scaffold48	Denovo_TE2082872	xtx_GLEAN_10020260	LTR/Gypsy	GO:0005886; plasma membrane; component
scaffold48	Denovo_TE2082902	xtx_GLEAN_10020261	LTR/DIRS	GO:0005737; cytoplasm; component
scaffold48	Denovo_TE2082917	xtx_GLEAN_10020250	SINE/tRNA-C	GO:0005096; GTPase activator activity; function
scaffold48	Denovo_TE2082943	xtx_GLEAN_10020264	LTR/Gypsy	GO:0005515; protein binding; function
scaffold48	Denovo_TE2082944	xtx_GLEAN_10020264	LINE/CR1	GO:0005515; protein binding; function
scaffold48	Denovo_TE2082987	xtx_GLEAN_10020252	LINE/CR1	GO:0004872; receptor activity; function
scaffold48	Denovo_TE2083033	xtx_GLEAN_10020252	LINE/CR1	GO:0004872; receptor activity; function
scaffold48	Denovo_TE2083034	xtx_GLEAN_10020252	LINE/CR1	GO:0004872; receptor activity; function
scaffold48	Denovo_TE2083053	xtx_GLEAN_10020265	LINE	GO:0003924; GTPase activity; function
scaffold48	Denovo_TE2083084	xtx_GLEAN_10020251	LINE/CR1	GO:0015018; galactosylgalactosylxylosylprotein 3-beta-glucuronosyltransferase activity; function
scaffold48	Denovo_TE2083095	xtx_GLEAN_10020249	DNA
scaffold48	Denovo_TE2083124	xtx_GLEAN_10020256	DNA/CMC-Chapaev-3	GO:0005216; ion channel activity; function
scaffold48	Denovo_TE2083149	xtx_GLEAN_10020250	DNA/TcMar-Tc1	GO:0005096; GTPase activator activity; function
scaffold48	Denovo_TE2083150	xtx_GLEAN_10020250	DNA/CMC-Chapaev-3	GO:0005096; GTPase activator activity; function
scaffold48	Denovo_TE2083152	xtx_GLEAN_10020256	DNA/CMC-Chapaev-3	GO:0005216; ion channel activity; function
scaffold48	Denovo_TE2083153	xtx_GLEAN_10020256	DNA/TcMar-Tc1	GO:0005216; ion channel activity; function
scaffold48	Denovo_TE2083155	xtx_GLEAN_10020250	DNA/CMC-Chapaev-3	GO:0005096; GTPase activator activity; function
scaffold48	Denovo_TE2083156	xtx_GLEAN_10020250	DNA/TcMar-Tc1	GO:0005096; GTPase activator activity; function
scaffold48	Denovo_TE2083164	xtx_GLEAN_10020252	DNA/CMC-Chapaev-3	GO:0004872; receptor activity; function
scaffold48	Denovo_TE2083167	xtx_GLEAN_10020248	DNA/CMC-Chapaev-3
scaffold48	Denovo_TE2083213	xtx_GLEAN_10020250	DNA/TcMar-Tc1	GO:0005096; GTPase activator activity; function
scaffold48	Denovo_TE2083249	xtx_GLEAN_10020262	DNA/CMC-Chapaev-3	GO:0006886; intracellular protein transport; process
scaffold48	Denovo_TE2083322	xtx_GLEAN_10020252	DNA/TcMar-Tc1	GO:0004872; receptor activity; function
scaffold48	Denovo_TE2083333	xtx_GLEAN_10020252	DNA/TcMar-Tc1	GO:0004872; receptor activity; function
scaffold48	Denovo_TE2083334	xtx_GLEAN_10020252	LTR	GO:0004872; receptor activity; function
scaffold48	Denovo_TE2083361	xtx_GLEAN_10020249	DNA/TcMar-Tc1
scaffold48	Denovo_TE2083391	xtx_GLEAN_10020249	LINE/CR1
scaffold48	Denovo_TE2083394	xtx_GLEAN_10020256	DNA/TcMar-Tc1	GO:0005216; ion channel activity; function
scaffold48	Denovo_TE2083430	xtx_GLEAN_10020252	LTR/Gypsy	GO:0004872; receptor activity; function
scaffold48	Denovo_TE2083480	xtx_GLEAN_10020250	LINE/CR1	GO:0005096; GTPase activator activity; function
scaffold48	Denovo_TE2083481	xtx_GLEAN_10020250	LINE/CR1	GO:0005096; GTPase activator activity; function
scaffold48	Denovo_TE2083482	xtx_GLEAN_10020264	LINE/CR1	GO:0005515; protein binding; function
scaffold48	Denovo_TE2083517	xtx_GLEAN_10020257	LTR/DIRS	GO:0003924; GTPase activity; function
scaffold48	Denovo_TE2083567	xtx_GLEAN_10020250	LINE/CR1	GO:0005096; GTPase activator activity; function
scaffold48	Denovo_TE2083621	xtx_GLEAN_10020259	LINE/CR1	GO:0007165; signal transduction; process
scaffold48	Denovo_TE2083666	xtx_GLEAN_10020252	DNA/TcMar-Tc1	GO:0004872; receptor activity; function
scaffold48	Denovo_TE2083769	xtx_GLEAN_10020256	DNA/CMC-Chapaev-3	GO:0005216; ion channel activity; function
scaffold48	Denovo_TE2083789	xtx_GLEAN_10020247	DNA/CMC-Chapaev-3
scaffold48	Denovo_TE2083838	xtx_GLEAN_10020250	DNA/CMC-Chapaev-3	GO:0005096; GTPase activator activity; function
scaffold48	Denovo_TE2083875	xtx_GLEAN_10020248	LTR
scaffold48	Denovo_TE2083877	xtx_GLEAN_10020248	LINE/CR1
scaffold48	Denovo_TE2083977	xtx_GLEAN_10020250	DNA/TcMar-Tc1	GO:0005096; GTPase activator activity; function
scaffold48	Denovo_TE2083985	xtx_GLEAN_10020258	DNA/TcMar-Tc1
scaffold48	Denovo_TE2084025	xtx_GLEAN_10020249	DNA/CMC-Chapaev-3
scaffold48	Denovo_TE2084047	xtx_GLEAN_10020250	LTR	GO:0005096; GTPase activator activity; function
scaffold48	Denovo_TE2084048	xtx_GLEAN_10020250	DNA/CMC-Chapaev-3	GO:0005096; GTPase activator activity; function
scaffold48	Denovo_TE2084087	xtx_GLEAN_10020250	DNA/CMC-Chapaev-3	GO:0005096; GTPase activator activity; function
scaffold48	Denovo_TE2084130	xtx_GLEAN_10020250	LINE/CR1	GO:0005096; GTPase activator activity; function
scaffold48	Denovo_TE2084183	xtx_GLEAN_10020249	LINE/CR1
scaffold48	Denovo_TE2084185	xtx_GLEAN_10020250	LINE/CR1	GO:0005096; GTPase activator activity; function
scaffold48	Denovo_TE2084190	xtx_GLEAN_10020250	LINE/CR1	GO:0005096; GTPase activator activity; function
scaffold48	Denovo_TE2084242	xtx_GLEAN_10020250	LINE/CR1	GO:0005096; GTPase activator activity; function
scaffold48	Denovo_TE2084278	xtx_GLEAN_10020255	DNA/TcMar-Tc1
scaffold48	Denovo_TE2084298	xtx_GLEAN_10020263	LINE/CR1
scaffold48	Denovo_TE2084313	xtx_GLEAN_10020250	LINE/CR1	GO:0005096; GTPase activator activity; function
scaffold49	Denovo_TE2084371	xtx_GLEAN_10020396	DNA/TcMar-Tc1	GO:0003677; DNA binding; function
scaffold49	Denovo_TE2084421	xtx_GLEAN_10020414	LINE/CR1	GO:0003779; actin binding; function
scaffold49	Denovo_TE2084445	xtx_GLEAN_10020420	LTR	GO:0003676; nucleic acid binding; function
scaffold49	Denovo_TE2084475	xtx_GLEAN_10020400	LTR	GO:0003824; catalytic activity; function
scaffold49	Denovo_TE2084486	xtx_GLEAN_10020399	LINE	GO:0003677; DNA binding; function
scaffold49	Denovo_TE2084497	xtx_GLEAN_10020416	LINE/CR1	GO:0016301; kinase activity; function
scaffold49	Denovo_TE2084561	xtx_GLEAN_10020414	LINE/CR1	GO:0003779; actin binding; function
scaffold49	Denovo_TE2084599	xtx_GLEAN_10020414	LTR/Gypsy	GO:0003779; actin binding; function
scaffold49	Denovo_TE2084601	xtx_GLEAN_10020414	LINE/L2	GO:0003779; actin binding; function
scaffold49	Denovo_TE2084602	xtx_GLEAN_10020414	SINE/MIR	GO:0003779; actin binding; function
scaffold49	Denovo_TE2084619	xtx_GLEAN_10020415	DNA/TcMar-Tc1	GO:0046983; protein dimerization activity; function
scaffold49	Denovo_TE2084627	xtx_GLEAN_10020394	DNA	GO:0003677; DNA binding; function
scaffold49	Denovo_TE2084754	xtx_GLEAN_10020401	LINE/CR1	GO:0004114; 3',5'-cyclic-nucleotide phosphodiesterase activity; function
scaffold49	Denovo_TE2084833	xtx_GLEAN_10020420	LINE/CR1	GO:0003676; nucleic acid binding; function
scaffold49	Denovo_TE2084840	xtx_GLEAN_10020414	LINE/RTE-BovB	GO:0003779; actin binding; function
scaffold49	Denovo_TE2084863	xtx_GLEAN_10020394	DNA/hAT-Charlie	GO:0003677; DNA binding; function
scaffold49	Denovo_TE2084889	xtx_GLEAN_10020414	DNA	GO:0003779; actin binding; function
scaffold49	Denovo_TE2084958	xtx_GLEAN_10020420	LINE/L1-Tx1	GO:0003676; nucleic acid binding; function
scaffold49	Denovo_TE2084960	xtx_GLEAN_10020404	SINE/MIR	GO:0007155; cell adhesion; process
scaffold49	Denovo_TE2085032	xtx_GLEAN_10020406	DNA/TcMar-Tc1	GO:0046872; metal ion binding; function
scaffold49	Denovo_TE2085033	xtx_GLEAN_10020406	DNA/TcMar-Tc1	GO:0046872; metal ion binding; function
scaffold49	Denovo_TE2085073	xtx_GLEAN_10020406	DNA/TcMar-Tc1	GO:0046872; metal ion binding; function
scaffold49	Denovo_TE2085074	xtx_GLEAN_10020404	LTR/Gypsy	GO:0007155; cell adhesion; process
scaffold49	Denovo_TE2085104	xtx_GLEAN_10020414	DNA/hAT	GO:0003779; actin binding; function
scaffold49	Denovo_TE2085105	xtx_GLEAN_10020414	DNA/TcMar-Tc1	GO:0003779; actin binding; function
scaffold49	Denovo_TE2085111	xtx_GLEAN_10020414	DNA/TcMar-Tc1	GO:0003779; actin binding; function
scaffold49	Denovo_TE2085126	xtx_GLEAN_10020414	DNA/TcMar-Tc1	GO:0003779; actin binding; function
scaffold49	Denovo_TE2085137	xtx_GLEAN_10020420	DNA/TcMar-Tc1	GO:0003676; nucleic acid binding; function
scaffold49	Denovo_TE2085151	xtx_GLEAN_10020408	DNA/hAT-Ac	GO:0045454; cell redox homeostasis; process
scaffold49	Denovo_TE2085210	xtx_GLEAN_10020419	LINE/CR1	GO:0003723; RNA binding; function
scaffold49	Denovo_TE2085212	xtx_GLEAN_10020410	LTR
scaffold49	Denovo_TE2085227	xtx_GLEAN_10020414	LINE/CR1	GO:0003779; actin binding; function
scaffold49	Denovo_TE2085284	xtx_GLEAN_10020395	LTR	GO:0003677; DNA binding; function
scaffold49	Denovo_TE2085313	xtx_GLEAN_10020414	LINE/CR1	GO:0003779; actin binding; function
scaffold49	Denovo_TE2085319	xtx_GLEAN_10020414	SINE/MIR	GO:0003779; actin binding; function
scaffold49	Denovo_TE2085359	xtx_GLEAN_10020404	DNA/CMC-Chapaev-3	GO:0007155; cell adhesion; process
scaffold49	Denovo_TE2085408	xtx_GLEAN_10020410	LINE/CR1
scaffold49	Denovo_TE2085409	xtx_GLEAN_10020410	DNA/CMC-Chapaev-3
scaffold49	Denovo_TE2085410	xtx_GLEAN_10020419	LINE/CR1	GO:0003723; RNA binding; function
scaffold49	Denovo_TE2085420	xtx_GLEAN_10020419	LINE/CR1	GO:0003723; RNA binding; function
scaffold49	Denovo_TE2085429	xtx_GLEAN_10020419	LINE/CR1	GO:0003723; RNA binding; function
scaffold49	Denovo_TE2085443	xtx_GLEAN_10020420	DNA/TcMar-Tc1	GO:0003676; nucleic acid binding; function
scaffold49	Denovo_TE2085487	xtx_GLEAN_10020404	LINE/CR1	GO:0007155; cell adhesion; process
scaffold49	Denovo_TE2085507	xtx_GLEAN_10020419	LINE/CR1	GO:0003723; RNA binding; function
scaffold49	Denovo_TE2085560	xtx_GLEAN_10020414	SINE/MIR	GO:0003779; actin binding; function
scaffold49	Denovo_TE2085577	xtx_GLEAN_10020414	SINE/MIR	GO:0003779; actin binding; function
scaffold49	Denovo_TE2085593	xtx_GLEAN_10020406	LTR	GO:0046872; metal ion binding; function
scaffold49	Denovo_TE2085600	xtx_GLEAN_10020403	LINE/CR1	GO:0003676; nucleic acid binding; function
scaffold49	Denovo_TE2085602	xtx_GLEAN_10020420	LTR	GO:0003676; nucleic acid binding; function
scaffold49	Denovo_TE2085681	xtx_GLEAN_10020414	LTR/Gypsy	GO:0003779; actin binding; function
scaffold49	Denovo_TE2085727	xtx_GLEAN_10020414	LINE/CR1	GO:0003779; actin binding; function
scaffold49	Denovo_TE2085750	xtx_GLEAN_10020404	LTR/Gypsy	GO:0007155; cell adhesion; process
scaffold49	Denovo_TE2085783	xtx_GLEAN_10020419	LINE/CR1	GO:0003723; RNA binding; function
scaffold49	Denovo_TE2085787	xtx_GLEAN_10020420	LINE/CR1	GO:0003676; nucleic acid binding; function
scaffold49	Denovo_TE2085877	xtx_GLEAN_10020399	LINE/CR1	GO:0003677; DNA binding; function
scaffold49	Denovo_TE2085881	xtx_GLEAN_10020419	LINE/CR1	GO:0003723; RNA binding; function
scaffold49	Denovo_TE2085889	xtx_GLEAN_10020420	SINE/tRNA-Core	GO:0003676; nucleic acid binding; function
scaffold49	Denovo_TE2085901	xtx_GLEAN_10020414	LINE/CR1	GO:0003779; actin binding; function
scaffold49	Denovo_TE2085965	xtx_GLEAN_10020414	LTR	GO:0003779; actin binding; function
scaffold49	Denovo_TE2085976	xtx_GLEAN_10020400	LINE/CR1	GO:0003824; catalytic activity; function
scaffold49	Denovo_TE2086006	xtx_GLEAN_10020414	SINE/MIR	GO:0003779; actin binding; function
scaffold49	Denovo_TE2086007	xtx_GLEAN_10020414	LINE/L2	GO:0003779; actin binding; function
scaffold50	Denovo_TE2086026	xtx_GLEAN_10020235	LINE/L2	GO:0035556; intracellular signal transduction; process
scaffold50	Denovo_TE2086027	xtx_GLEAN_10020235	SINE/MIR	GO:0035556; intracellular signal transduction; process
scaffold50	Denovo_TE2086063	xtx_GLEAN_10020220	LINE/CR1
scaffold50	Denovo_TE2086140	xtx_GLEAN_10020245	LINE/RTE-RTE	GO:0035091; phosphatidylinositol binding; function
scaffold50	Denovo_TE2086276	xtx_GLEAN_10020242	DNA/TcMar-Tc1	GO:0003700; transcription factor activity, sequence-specific DNA binding; function
scaffold50	Denovo_TE2086277	xtx_GLEAN_10020242	LINE/CR1	GO:0003700; transcription factor activity, sequence-specific DNA binding; function
scaffold50	Denovo_TE2086296	xtx_GLEAN_10020216	LINE/CR1
scaffold50	Denovo_TE2086331	xtx_GLEAN_10020242	LINE/CR1	GO:0003700; transcription factor activity, sequence-specific DNA binding; function
scaffold50	Denovo_TE2086346	xtx_GLEAN_10020245	DNA/TcMar-Tc1	GO:0035091; phosphatidylinositol binding; function
scaffold50	Denovo_TE2086393	xtx_GLEAN_10020221	LINE/CR1	GO:0006366; transcription from RNA polymerase II promoter; process
scaffold50	Denovo_TE2086447	xtx_GLEAN_10020223	DNA/TcMar-Tc1	GO:0003677; DNA binding; function
scaffold50	Denovo_TE2086471	xtx_GLEAN_10020220	DNA/CMC-Chapaev-3
scaffold50	Denovo_TE2086489	xtx_GLEAN_10020241	DNA/TcMar-Tc1	GO:0005634; nucleus; component
scaffold50	Denovo_TE2086620	xtx_GLEAN_10020246	LINE/CR1	GO:0003677; DNA binding; function
scaffold50	Denovo_TE2086722	xtx_GLEAN_10020233	DNA/TcMar-Tc1
scaffold50	Denovo_TE2086869	xtx_GLEAN_10020235	LINE/CR1	GO:0035556; intracellular signal transduction; process
scaffold50	Denovo_TE2086870	xtx_GLEAN_10020219	LINE/CR1	GO:0004930; G-protein coupled receptor activity; function
scaffold50	Denovo_TE2086881	xtx_GLEAN_10020235	LINE/CR1	GO:0035556; intracellular signal transduction; process
scaffold50	Denovo_TE2086890	xtx_GLEAN_10020243	DNA/TcMar-Tc1	GO:0003700; transcription factor activity, sequence-specific DNA binding; function
scaffold50	Denovo_TE2086898	xtx_GLEAN_10020219	LINE/CR1	GO:0004930; G-protein coupled receptor activity; function
scaffold50	Denovo_TE2086920	xtx_GLEAN_10020235	LINE/CR1	GO:0035556; intracellular signal transduction; process
scaffold50	Denovo_TE2086961	xtx_GLEAN_10020235	LINE/CR1	GO:0035556; intracellular signal transduction; process
scaffold50	Denovo_TE2086973	xtx_GLEAN_10020218	LINE/CR1	GO:0008152; metabolic process; process
scaffold50	Denovo_TE2087007	xtx_GLEAN_10020218	LINE/CR1	GO:0008152; metabolic process; process
scaffold50	Denovo_TE2087008	xtx_GLEAN_10020218	LTR	GO:0008152; metabolic process; process
scaffold50	Denovo_TE2087197	xtx_GLEAN_10020246	DNA/TcMar-Tc1	GO:0003677; DNA binding; function
scaffold50	Denovo_TE2087236	xtx_GLEAN_10020238	DNA/TcMar-Tc1	GO:0005515; protein binding; function
scaffold50	Denovo_TE2087286	xtx_GLEAN_10020238	LINE/CR1	GO:0005515; protein binding; function
scaffold50	Denovo_TE2087415	xtx_GLEAN_10020235	LTR/Gypsy	GO:0035556; intracellular signal transduction; process
scaffold50	Denovo_TE2087522	xtx_GLEAN_10020229	DNA/TcMar-Tc1	GO:0016021; integral component of membrane; component
scaffold50	Denovo_TE2087548	xtx_GLEAN_10020224	DNA/TcMar-Tc1	GO:0004930; G-protein coupled receptor activity; function
scaffold50	Denovo_TE2087567	xtx_GLEAN_10020246	DNA/TcMar-Tc1	GO:0003677; DNA binding; function
scaffold50	Denovo_TE2087576	xtx_GLEAN_10020230	DNA/TcMar-Tc1
scaffold50	Denovo_TE2087594	xtx_GLEAN_10020229	DNA/CMC-Chapaev-3	GO:0016021; integral component of membrane; component
scaffold50	Denovo_TE2087614	xtx_GLEAN_10020238	DNA/CMC-Chapaev-3	GO:0005515; protein binding; function
scaffold50	Denovo_TE2087659	xtx_GLEAN_10020220	DNA/CMC-Chapaev-3
scaffold50	Denovo_TE2087660	xtx_GLEAN_10020220	DNA/CMC-Chapaev-3
scaffold50	Denovo_TE2087703	xtx_GLEAN_10020235	LINE/CR1	GO:0035556; intracellular signal transduction; process
scaffold50	Denovo_TE2087722	xtx_GLEAN_10020244	LINE/CR1	GO:0005524; ATP binding; function
scaffold50	Denovo_TE2087763	xtx_GLEAN_10020242	LINE/CR1	GO:0003700; transcription factor activity, sequence-specific DNA binding; function
scaffold50	Denovo_TE2087780	xtx_GLEAN_10020220	LINE/CR1
scaffold50	Denovo_TE2087823	xtx_GLEAN_10020235	LTR	GO:0035556; intracellular signal transduction; process
scaffold50	Denovo_TE2087824	xtx_GLEAN_10020235	LINE/L2	GO:0035556; intracellular signal transduction; process
scaffold50	Denovo_TE2087866	xtx_GLEAN_10020231	DNA/TcMar-Tc1	GO:0003824; catalytic activity; function
scaffold50	Denovo_TE2087867	xtx_GLEAN_10020231	LTR/Gypsy	GO:0003824; catalytic activity; function
scaffold50	Denovo_TE2088049	xtx_GLEAN_10020235	DNA/TcMar-Tc1	GO:0035556; intracellular signal transduction; process
scaffold50	Denovo_TE2088102	xtx_GLEAN_10020235	LTR/DIRS	GO:0035556; intracellular signal transduction; process
scaffold50	Denovo_TE2088125	xtx_GLEAN_10020226	DNA/CMC-Chapaev-3
scaffold50	Denovo_TE2088152	xtx_GLEAN_10020235	DNA/TcMar-Tc1	GO:0035556; intracellular signal transduction; process
scaffold51	Denovo_TE2088202	xtx_GLEAN_10020202	DNA/TcMar-Tc1
scaffold51	Denovo_TE2088238	xtx_GLEAN_10020203	DNA/TcMar-Tc1
scaffold51	Denovo_TE2088241	xtx_GLEAN_10020197	DNA/CMC-Chapaev-3
scaffold51	Denovo_TE2088242	xtx_GLEAN_10020197	LTR
scaffold51	Denovo_TE2088243	xtx_GLEAN_10020214	SINE/MIR	GO:0005509; calcium ion binding; function
scaffold51	Denovo_TE2088272	xtx_GLEAN_10020204	LTR/Gypsy	GO:0005515; protein binding; function
scaffold51	Denovo_TE2088278	xtx_GLEAN_10020204	SINE/MIR	GO:0005515; protein binding; function
scaffold51	Denovo_TE2088321	xtx_GLEAN_10020213	LINE	GO:0004497; monooxygenase activity; function
scaffold51	Denovo_TE2088327	xtx_GLEAN_10020201	LINE/CR1
scaffold51	Denovo_TE2088336	xtx_GLEAN_10020205	LINE/L1	GO:0005515; protein binding; function
scaffold51	Denovo_TE2088337	xtx_GLEAN_10020205	LINE/CR1	GO:0005515; protein binding; function
scaffold51	Denovo_TE2088348	xtx_GLEAN_10020205	LINE/CR1	GO:0005515; protein binding; function
scaffold51	Denovo_TE2088359	xtx_GLEAN_10020214	LINE/CR1	GO:0005509; calcium ion binding; function
scaffold51	Denovo_TE2088379	xtx_GLEAN_10020214	LTR	GO:0005509; calcium ion binding; function
scaffold51	Denovo_TE2088380	xtx_GLEAN_10020214	LINE/CR1	GO:0005509; calcium ion binding; function
scaffold51	Denovo_TE2088382	xtx_GLEAN_10020189	LINE/CR1
scaffold51	Denovo_TE2088398	xtx_GLEAN_10020195	LINE/CR1
scaffold51	Denovo_TE2088402	xtx_GLEAN_10020195	LINE/CR1
scaffold51	Denovo_TE2088506	xtx_GLEAN_10020195	DNA/TcMar-Tc1
scaffold51	Denovo_TE2088509	xtx_GLEAN_10020195	DNA/TcMar-Tc1
scaffold51	Denovo_TE2088514	xtx_GLEAN_10020214	DNA/TcMar-Tc1	GO:0005509; calcium ion binding; function
scaffold51	Denovo_TE2088515	xtx_GLEAN_10020214	DNA/TcMar-Tc1	GO:0005509; calcium ion binding; function
scaffold51	Denovo_TE2088535	xtx_GLEAN_10020214	LINE/CR1	GO:0005509; calcium ion binding; function
scaffold51	Denovo_TE2088597	xtx_GLEAN_10020206	LINE/CR1	GO:0005515; protein binding; function
scaffold51	Denovo_TE2088605	xtx_GLEAN_10020197	LTR/Gypsy
scaffold51	Denovo_TE2088641	xtx_GLEAN_10020189	DNA
scaffold51	Denovo_TE2088662	xtx_GLEAN_10020202	DNA/TcMar-Tc1
scaffold51	Denovo_TE2088663	xtx_GLEAN_10020202	DNA/TcMar-Tc1
scaffold51	Denovo_TE2088674	xtx_GLEAN_10020196	LINE/CR1	GO:0080019; fatty-acyl-CoA reductase (alcohol-forming) activity; function
scaffold51	Denovo_TE2088741	xtx_GLEAN_10020193	LINE/CR1	GO:0005515; protein binding; function
scaffold51	Denovo_TE2088754	xtx_GLEAN_10020213	DNA/TcMar-Tc1	GO:0004497; monooxygenase activity; function
scaffold51	Denovo_TE2088785	xtx_GLEAN_10020199	LINE/CR1	GO:0006464; cellular protein modification process; process
scaffold51	Denovo_TE2088840	xtx_GLEAN_10020206	DNA/TcMar-Tc1	GO:0005515; protein binding; function
scaffold51	Denovo_TE2088914	xtx_GLEAN_10020201	DNA/hAT-Tip100
scaffold51	Denovo_TE2088915	xtx_GLEAN_10020201	DNA/TcMar-Tc1
scaffold51	Denovo_TE2088936	xtx_GLEAN_10020193	DNA/hAT	GO:0005515; protein binding; function
scaffold51	Denovo_TE2088937	xtx_GLEAN_10020189	LINE/CR1
scaffold51	Denovo_TE2089003	xtx_GLEAN_10020214	DNA/TcMar-Tc1	GO:0005509; calcium ion binding; function
scaffold51	Denovo_TE2089075	xtx_GLEAN_10020210	DNA	GO:0008270; zinc ion binding; function
scaffold51	Denovo_TE2089184	xtx_GLEAN_10020206	DNA/TcMar-Tc1	GO:0005515; protein binding; function
scaffold51	Denovo_TE2089193	xtx_GLEAN_10020206	DNA/TcMar-Tc1	GO:0005515; protein binding; function
scaffold51	Denovo_TE2089225	xtx_GLEAN_10020194	DNA/TcMar-Tc1	GO:0004252; serine-type endopeptidase activity; function
scaffold51	Denovo_TE2089291	xtx_GLEAN_10020204	LINE/CR1	GO:0005515; protein binding; function
scaffold51	Denovo_TE2089295	xtx_GLEAN_10020203	LINE/CR1
scaffold51	Denovo_TE2089303	xtx_GLEAN_10020204	LINE/CR1	GO:0005515; protein binding; function
scaffold51	Denovo_TE2089392	xtx_GLEAN_10020193	DNA/CMC-Chapaev-3	GO:0005515; protein binding; function
scaffold51	Denovo_TE2089474	xtx_GLEAN_10020191	LINE/L2	GO:0005515; protein binding; function
scaffold51	Denovo_TE2089568	xtx_GLEAN_10020215	DNA	GO:0008654; phospholipid biosynthetic process; process
scaffold51	Denovo_TE2089624	xtx_GLEAN_10020206	LINE/L2	GO:0005515; protein binding; function
scaffold51	Denovo_TE2089643	xtx_GLEAN_10020189	LTR/Gypsy
scaffold51	Denovo_TE2089659	xtx_GLEAN_10020189	LINE/L2
scaffold51	Denovo_TE2089669	xtx_GLEAN_10020210	LINE/L1-Tx1	GO:0008270; zinc ion binding; function
scaffold51	Denovo_TE2089671	xtx_GLEAN_10020210	LINE/L1-Tx1	GO:0008270; zinc ion binding; function
scaffold51	Denovo_TE2089690	xtx_GLEAN_10020202	DNA/TcMar-Tc1
scaffold51	Denovo_TE2089745	xtx_GLEAN_10020193	LINE/CR1	GO:0005515; protein binding; function
scaffold51	Denovo_TE2089748	xtx_GLEAN_10020204	LINE/CR1	GO:0005515; protein binding; function
scaffold51	Denovo_TE2089784	xtx_GLEAN_10020190	LTR
scaffold52	Denovo_TE2089955	xtx_GLEAN_10020177	DNA/TcMar-Tc1	GO:0003777; microtubule motor activity; function
scaffold52	Denovo_TE2089976	xtx_GLEAN_10020172	LTR/Gypsy	GO:0005509; calcium ion binding; function
scaffold52	Denovo_TE2089979	xtx_GLEAN_10020185	LTR/Gypsy	GO:0001955; blood vessel maturation; process
scaffold52	Denovo_TE2090007	xtx_GLEAN_10020177	DNA	GO:0003777; microtubule motor activity; function
scaffold52	Denovo_TE2090077	xtx_GLEAN_10020180	LTR	GO:0016020; membrane; component
scaffold52	Denovo_TE2090098	xtx_GLEAN_10020180	DNA/CMC-EnSpm	GO:0016020; membrane; component
scaffold52	Denovo_TE2090099	xtx_GLEAN_10020180	LINE/CR1	GO:0016020; membrane; component
scaffold52	Denovo_TE2090113	xtx_GLEAN_10020180	SINE/tRNA-C	GO:0016020; membrane; component
scaffold52	Denovo_TE2090115	xtx_GLEAN_10020180	SINE/tRNA-C	GO:0016020; membrane; component
scaffold52	Denovo_TE2090122	xtx_GLEAN_10020180	LTR/Gypsy	GO:0016020; membrane; component
scaffold52	Denovo_TE2090124	xtx_GLEAN_10020177	DNA/CMC-Chapaev-3	GO:0003777; microtubule motor activity; function
scaffold52	Denovo_TE2090126	xtx_GLEAN_10020177	DNA/TcMar-Tc1	GO:0003777; microtubule motor activity; function
scaffold52	Denovo_TE2090373	xtx_GLEAN_10020181	LINE/Penelope	GO:0016020; membrane; component
scaffold52	Denovo_TE2090401	xtx_GLEAN_10020180	LINE	GO:0016020; membrane; component
scaffold52	Denovo_TE2090402	xtx_GLEAN_10020180	DNA/TcMar-Tc1	GO:0016020; membrane; component
scaffold52	Denovo_TE2090422	xtx_GLEAN_10020180	LINE/L2	GO:0016020; membrane; component
scaffold52	Denovo_TE2090467	xtx_GLEAN_10020180	LINE/CR1	GO:0016020; membrane; component
scaffold52	Denovo_TE2090489	xtx_GLEAN_10020178	DNA/TcMar-Tc1
scaffold52	Denovo_TE2090537	xtx_GLEAN_10020175	SINE/MIR	GO:0003824; catalytic activity; function
scaffold52	Denovo_TE2090573	xtx_GLEAN_10020167	LINE/CR1	GO:0008152; metabolic process; process
scaffold52	Denovo_TE2090580	xtx_GLEAN_10020180	LINE/CR1	GO:0016020; membrane; component
scaffold52	Denovo_TE2090581	xtx_GLEAN_10020180	LINE/CR1	GO:0016020; membrane; component
scaffold52	Denovo_TE2090589	xtx_GLEAN_10020180	LINE/CR1	GO:0016020; membrane; component
scaffold52	Denovo_TE2090635	xtx_GLEAN_10020180	LINE/CR1	GO:0016020; membrane; component
scaffold52	Denovo_TE2090640	xtx_GLEAN_10020177	LINE/CR1	GO:0003777; microtubule motor activity; function
scaffold52	Denovo_TE2090641	xtx_GLEAN_10020177	LTR/DIRS	GO:0003777; microtubule motor activity; function
scaffold52	Denovo_TE2090655	xtx_GLEAN_10020186	SINE/MIR	GO:0005509; calcium ion binding; function
scaffold52	Denovo_TE2090673	xtx_GLEAN_10020180	LTR	GO:0016020; membrane; component
scaffold52	Denovo_TE2090674	xtx_GLEAN_10020180	Simple_repeat	GO:0016020; membrane; component
scaffold52	Denovo_TE2090692	xtx_GLEAN_10020183	SINE/MIR
scaffold52	Denovo_TE2090824	xtx_GLEAN_10020180	DNA	GO:0016020; membrane; component
scaffold52	Denovo_TE2090957	xtx_GLEAN_10020187	DNA/CMC-Chapaev-3	GO:0005509; calcium ion binding; function
scaffold52	Denovo_TE2090959	xtx_GLEAN_10020187	LINE/CR1	GO:0005509; calcium ion binding; function
scaffold52	Denovo_TE2090977	xtx_GLEAN_10020183	DNA/TcMar-Tc1
scaffold52	Denovo_TE2091018	xtx_GLEAN_10020174	DNA/CMC-Chapaev-3	GO:0005509; calcium ion binding; function
scaffold52	Denovo_TE2091036	xtx_GLEAN_10020168	DNA/CMC-Chapaev-3	GO:0008381; mechanically-gated ion channel activity; function
scaffold52	Denovo_TE2091140	xtx_GLEAN_10020177	LINE/CR1	GO:0003777; microtubule motor activity; function
scaffold52	Denovo_TE2091144	xtx_GLEAN_10020180	DNA/CMC-Chapaev-3	GO:0016020; membrane; component
scaffold52	Denovo_TE2091152	xtx_GLEAN_10020168	DNA/CMC-Chapaev-3	GO:0008381; mechanically-gated ion channel activity; function
scaffold52	Denovo_TE2091256	xtx_GLEAN_10020177	LTR	GO:0003777; microtubule motor activity; function
scaffold52	Denovo_TE2091265	xtx_GLEAN_10020168	LINE/CR1	GO:0008381; mechanically-gated ion channel activity; function
scaffold52	Denovo_TE2091310	xtx_GLEAN_10020180	LINE/L2	GO:0016020; membrane; component
scaffold52	Denovo_TE2091329	xtx_GLEAN_10020177	LINE/CR1	GO:0003777; microtubule motor activity; function
scaffold52	Denovo_TE2091404	xtx_GLEAN_10020178	LINE/CR1
scaffold53	Denovo_TE2091509	xtx_GLEAN_10020151	DNA/TcMar-Tc1	GO:0001578; microtubule bundle formation; process
scaffold53	Denovo_TE2091571	xtx_GLEAN_10020144	DNA/CMC-Chapaev-3	GO:0004714; transmembrane receptor protein tyrosine kinase activity; function
scaffold53	Denovo_TE2091627	xtx_GLEAN_10020160	DNA/TcMar-Tc1	GO:0003924; GTPase activity; function
scaffold53	Denovo_TE2091690	xtx_GLEAN_10020151	LINE/L2	GO:0001578; microtubule bundle formation; process
scaffold53	Denovo_TE2091709	xtx_GLEAN_10020141	LINE/L2
scaffold53	Denovo_TE2091736	xtx_GLEAN_10020160	LINE/L2	GO:0003924; GTPase activity; function
scaffold53	Denovo_TE2091737	xtx_GLEAN_10020160	LTR	GO:0003924; GTPase activity; function
scaffold53	Denovo_TE2091809	xtx_GLEAN_10020148	DNA/TcMar-Tc1	GO:0005524; ATP binding; function
scaffold53	Denovo_TE2091832	xtx_GLEAN_10020141	SINE/MIR
scaffold53	Denovo_TE2092052	xtx_GLEAN_10020151	SINE/MIR	GO:0001578; microtubule bundle formation; process
scaffold53	Denovo_TE2092173	xtx_GLEAN_10020160	DNA/TcMar-Tc1	GO:0003924; GTPase activity; function
scaffold53	Denovo_TE2092194	xtx_GLEAN_10020151	DNA/TcMar-Tc1	GO:0001578; microtubule bundle formation; process
scaffold53	Denovo_TE2092204	xtx_GLEAN_10020163	LINE/CR1	GO:0003777; microtubule motor activity; function
scaffold53	Denovo_TE2092227	xtx_GLEAN_10020152	SINE/MIR	GO:0005975; carbohydrate metabolic process; process
scaffold53	Denovo_TE2092289	xtx_GLEAN_10020148	LINE/R2-Hero	GO:0005524; ATP binding; function
scaffold53	Denovo_TE2092290	xtx_GLEAN_10020148	DNA	GO:0005524; ATP binding; function
scaffold53	Denovo_TE2092297	xtx_GLEAN_10020141	DNA/TcMar-Tc1
scaffold53	Denovo_TE2092333	xtx_GLEAN_10020141	DNA/Ginger
scaffold53	Denovo_TE2092334	xtx_GLEAN_10020141	DNA/Ginger
scaffold53	Denovo_TE2092384	xtx_GLEAN_10020157	DNA/TcMar-Tc1	GO:0005515; protein binding; function
scaffold53	Denovo_TE2092385	xtx_GLEAN_10020157	SINE/MIR	GO:0005515; protein binding; function
scaffold53	Denovo_TE2092483	xtx_GLEAN_10020163	SINE/MIR	GO:0003777; microtubule motor activity; function
scaffold53	Denovo_TE2092488	xtx_GLEAN_10020148	SINE/MIR	GO:0005524; ATP binding; function
scaffold53	Denovo_TE2092547	xtx_GLEAN_10020151	LINE/R2-Hero	GO:0001578; microtubule bundle formation; process
scaffold53	Denovo_TE2092551	xtx_GLEAN_10020141	LTR
scaffold53	Denovo_TE2092658	xtx_GLEAN_10020141	LTR
scaffold53	Denovo_TE2092659	xtx_GLEAN_10020141	DNA/MULE-MuDR
scaffold53	Denovo_TE2092752	xtx_GLEAN_10020160	LTR/Gypsy	GO:0003924; GTPase activity; function
scaffold53	Denovo_TE2092753	xtx_GLEAN_10020160	LTR	GO:0003924; GTPase activity; function
scaffold53	Denovo_TE2092821	xtx_GLEAN_10020146	LINE/L1	GO:0004672; protein kinase activity; function
scaffold53	Denovo_TE2092845	xtx_GLEAN_10020141	LINE/L2
scaffold53	Denovo_TE2092986	xtx_GLEAN_10020141	LINE/CR1
scaffold53	Denovo_TE2092988	xtx_GLEAN_10020141	LTR
scaffold54	Denovo_TE2093188	xtx_GLEAN_10020096	LINE/CR1	GO:0008270; zinc ion binding; function
scaffold54	Denovo_TE2093246	xtx_GLEAN_10020119	LINE/R2-Hero	GO:0000145; exocyst; component
scaffold54	Denovo_TE2093318	xtx_GLEAN_10020113	SINE/MIR
scaffold54	Denovo_TE2093319	xtx_GLEAN_10020111	LINE/L2
scaffold54	Denovo_TE2093325	xtx_GLEAN_10020114	LTR	GO:0005515; protein binding; function
scaffold54	Denovo_TE2093326	xtx_GLEAN_10020114	DNA/TcMar-Tc1	GO:0005515; protein binding; function
scaffold54	Denovo_TE2093373	xtx_GLEAN_10020109	DNA/TcMar-Tc1	GO:0008146; sulfotransferase activity; function
scaffold54	Denovo_TE2093377	xtx_GLEAN_10020109	DNA/TcMar-Tc1	GO:0008146; sulfotransferase activity; function
scaffold54	Denovo_TE2093380	xtx_GLEAN_10020109	LINE/L2	GO:0008146; sulfotransferase activity; function
scaffold54	Denovo_TE2093437	xtx_GLEAN_10020114	LTR	GO:0005515; protein binding; function
scaffold54	Denovo_TE2093464	xtx_GLEAN_10020117	DNA/TcMar-Tc1	GO:0004222; metalloendopeptidase activity; function
scaffold54	Denovo_TE2093577	xtx_GLEAN_10020107	DNA/TcMar-Tc1	GO:0005515; protein binding; function
scaffold54	Denovo_TE2093587	xtx_GLEAN_10020112	LINE/CR1	GO:0003700; transcription factor activity, sequence-specific DNA binding; function
scaffold54	Denovo_TE2093596	xtx_GLEAN_10020101	LTR/DIRS	GO:0003824; catalytic activity; function
scaffold54	Denovo_TE2093653	xtx_GLEAN_10020098	LINE/CR1	GO:0071203; WASH complex; component
scaffold54	Denovo_TE2093680	xtx_GLEAN_10020119	LINE/CR1	GO:0000145; exocyst; component
scaffold54	Denovo_TE2093700	xtx_GLEAN_10020112	LTR	GO:0003700; transcription factor activity, sequence-specific DNA binding; function
scaffold54	Denovo_TE2093717	xtx_GLEAN_10020112	LTR	GO:0003700; transcription factor activity, sequence-specific DNA binding; function
scaffold54	Denovo_TE2093751	xtx_GLEAN_10020114	LINE/CR1	GO:0005515; protein binding; function
scaffold54	Denovo_TE2093765	xtx_GLEAN_10020114	LINE/CR1	GO:0005515; protein binding; function
scaffold54	Denovo_TE2093773	xtx_GLEAN_10020107	LTR/DIRS	GO:0005515; protein binding; function
scaffold54	Denovo_TE2093828	xtx_GLEAN_10020112	LINE/CR1	GO:0003700; transcription factor activity, sequence-specific DNA binding; function
scaffold54	Denovo_TE2093857	xtx_GLEAN_10020114	DNA/TcMar-Tc1	GO:0005515; protein binding; function
scaffold54	Denovo_TE2093858	xtx_GLEAN_10020107	LINE/CR1	GO:0005515; protein binding; function
scaffold54	Denovo_TE2093859	xtx_GLEAN_10020107	LINE/RTE-X	GO:0005515; protein binding; function
scaffold54	Denovo_TE2093865	xtx_GLEAN_10020096	LINE/CR1	GO:0008270; zinc ion binding; function
scaffold54	Denovo_TE2093895	xtx_GLEAN_10020098	DNA/CMC-Chapaev-3	GO:0071203; WASH complex; component
scaffold54	Denovo_TE2093938	xtx_GLEAN_10020117	DNA/CMC-Chapaev-3	GO:0004222; metalloendopeptidase activity; function
scaffold54	Denovo_TE2093947	xtx_GLEAN_10020107	DNA/CMC-Chapaev-3	GO:0005515; protein binding; function
scaffold54	Denovo_TE2093981	xtx_GLEAN_10020117	SINE/MIR	GO:0004222; metalloendopeptidase activity; function
scaffold54	Denovo_TE2093984	xtx_GLEAN_10020117	LINE/CR1	GO:0004222; metalloendopeptidase activity; function
scaffold54	Denovo_TE2093985	xtx_GLEAN_10020117	LINE/L1	GO:0004222; metalloendopeptidase activity; function
scaffold54	Denovo_TE2093987	xtx_GLEAN_10020117	LINE/L2	GO:0004222; metalloendopeptidase activity; function
scaffold54	Denovo_TE2093988	xtx_GLEAN_10020117	LINE/CR1	GO:0004222; metalloendopeptidase activity; function
scaffold54	Denovo_TE2093990	xtx_GLEAN_10020117	LINE/L1	GO:0004222; metalloendopeptidase activity; function
scaffold54	Denovo_TE2093991	xtx_GLEAN_10020117	SINE/MIR	GO:0004222; metalloendopeptidase activity; function
scaffold54	Denovo_TE2094087	xtx_GLEAN_10020102	LTR/Ngaro	GO:0005509; calcium ion binding; function
scaffold54	Denovo_TE2094088	xtx_GLEAN_10020108	LTR/Ngaro	GO:0003677; DNA binding; function
scaffold54	Denovo_TE2094089	xtx_GLEAN_10020116	LTR/Ngaro	GO:0008270; zinc ion binding; function
scaffold54	Denovo_TE2094093	xtx_GLEAN_10020097	LTR/Ngaro	GO:0005515; protein binding; function
scaffold54	Denovo_TE2094102	xtx_GLEAN_10020102	LTR/Ngaro	GO:0005509; calcium ion binding; function
scaffold54	Denovo_TE2094109	xtx_GLEAN_10020108	LTR/Ngaro	GO:0003677; DNA binding; function
scaffold54	Denovo_TE2094114	xtx_GLEAN_10020109	LTR/Ngaro	GO:0008146; sulfotransferase activity; function
scaffold54	Denovo_TE2094116	xtx_GLEAN_10020102	LTR/Ngaro	GO:0005509; calcium ion binding; function
scaffold54	Denovo_TE2094117	xtx_GLEAN_10020108	LTR/Ngaro	GO:0003677; DNA binding; function
scaffold54	Denovo_TE2094153	xtx_GLEAN_10020106	LINE/L1	GO:0005515; protein binding; function
scaffold54	Denovo_TE2094162	xtx_GLEAN_10020106	LINE/L1	GO:0005515; protein binding; function
scaffold54	Denovo_TE2094173	xtx_GLEAN_10020109	Unknown	GO:0008146; sulfotransferase activity; function
scaffold54	Denovo_TE2094207	xtx_GLEAN_10020114	LINE/CR1	GO:0005515; protein binding; function
scaffold54	Denovo_TE2094326	xtx_GLEAN_10020097	DNA/TcMar-Tc1	GO:0005515; protein binding; function
scaffold54	Denovo_TE2094347	xtx_GLEAN_10020101	DNA/TcMar-Tc1	GO:0003824; catalytic activity; function
scaffold54	Denovo_TE2094348	xtx_GLEAN_10020101	LINE/L1-Tx1	GO:0003824; catalytic activity; function
scaffold54	Denovo_TE2094349	xtx_GLEAN_10020101	DNA/TcMar-Tc1	GO:0003824; catalytic activity; function
scaffold54	Denovo_TE2094452	xtx_GLEAN_10020106	DNA/CMC-Chapaev-3	GO:0005515; protein binding; function
scaffold54	Denovo_TE2094454	xtx_GLEAN_10020106	DNA/CMC-Chapaev-3	GO:0005515; protein binding; function
scaffold54	Denovo_TE2094471	xtx_GLEAN_10020101	DNA/CMC-Chapaev-3	GO:0003824; catalytic activity; function
scaffold54	Denovo_TE2094578	xtx_GLEAN_10020102	LINE/CR1	GO:0005509; calcium ion binding; function
scaffold54	Denovo_TE2094648	xtx_GLEAN_10020107	LINE/CR1	GO:0005515; protein binding; function
scaffold54	Denovo_TE2094708	xtx_GLEAN_10020111	LINE/CR1
scaffold54	Denovo_TE2094771	xtx_GLEAN_10020117	DNA/CMC-Chapaev-3	GO:0004222; metalloendopeptidase activity; function
scaffold54	Denovo_TE2094815	xtx_GLEAN_10020117	DNA/TcMar-Tc1	GO:0004222; metalloendopeptidase activity; function
scaffold54	Denovo_TE2094829	xtx_GLEAN_10020100	LINE/CR1	GO:0004930; G-protein coupled receptor activity; function
scaffold54	Denovo_TE2094873	xtx_GLEAN_10020114	LINE/CR1	GO:0005515; protein binding; function
scaffold54	Denovo_TE2094993	xtx_GLEAN_10020098	DNA/hAT-Charlie	GO:0071203; WASH complex; component
scaffold54	Denovo_TE2095008	xtx_GLEAN_10020102	DNA/hAT	GO:0005509; calcium ion binding; function
scaffold54	Denovo_TE2095036	xtx_GLEAN_10020113	SINE/MIR
scaffold54	Denovo_TE2095146	xtx_GLEAN_10020112	LINE/L2	GO:0003700; transcription factor activity, sequence-specific DNA binding; function
scaffold54	Denovo_TE2095147	xtx_GLEAN_10020112	DNA	GO:0003700; transcription factor activity, sequence-specific DNA binding; function
scaffold54	Denovo_TE2095172	xtx_GLEAN_10020117	DNA/TcMar-Tigger	GO:0004222; metalloendopeptidase activity; function
scaffold55	Denovo_TE2095312	xtx_GLEAN_10020139	DNA/TcMar-Tc1	GO:0005515; protein binding; function
scaffold55	Denovo_TE2095429	xtx_GLEAN_10020139	LINE/L2	GO:0005515; protein binding; function
scaffold55	Denovo_TE2095430	xtx_GLEAN_10020139	LTR	GO:0005515; protein binding; function
scaffold55	Denovo_TE2095431	xtx_GLEAN_10020139	LTR/DIRS	GO:0005515; protein binding; function
scaffold55	Denovo_TE2095435	xtx_GLEAN_10020125	SINE/MIR	GO:0005173; stem cell factor receptor binding; function
scaffold55	Denovo_TE2095520	xtx_GLEAN_10020125	LINE/R2-Hero	GO:0005173; stem cell factor receptor binding; function
scaffold55	Denovo_TE2095550	xtx_GLEAN_10020125	SINE/MIR	GO:0005173; stem cell factor receptor binding; function
scaffold55	Denovo_TE2095590	xtx_GLEAN_10020135	LTR	GO:0005509; calcium ion binding; function
scaffold55	Denovo_TE2095712	xtx_GLEAN_10020129	LINE/CR1	GO:0000166; nucleotide binding; function
scaffold55	Denovo_TE2095718	xtx_GLEAN_10020131	LINE/L2	GO:0005515; protein binding; function
scaffold55	Denovo_TE2095792	xtx_GLEAN_10020140	LTR	GO:0005634; nucleus; component
scaffold55	Denovo_TE2095812	xtx_GLEAN_10020125	DNA/CMC-Chapaev-3	GO:0005173; stem cell factor receptor binding; function
scaffold55	Denovo_TE2095912	xtx_GLEAN_10020125	LINE/L2	GO:0005173; stem cell factor receptor binding; function
scaffold55	Denovo_TE2095921	xtx_GLEAN_10020129	LINE/L1-Tx1	GO:0000166; nucleotide binding; function
scaffold55	Denovo_TE2095962	xtx_GLEAN_10020125	LINE/L1-Tx1	GO:0005173; stem cell factor receptor binding; function
scaffold55	Denovo_TE2096003	xtx_GLEAN_10020129	LTR	GO:0000166; nucleotide binding; function
scaffold55	Denovo_TE2096143	xtx_GLEAN_10020135	SINE/MIR	GO:0005509; calcium ion binding; function
scaffold55	Denovo_TE2096161	xtx_GLEAN_10020125	LTR/DIRS	GO:0005173; stem cell factor receptor binding; function
scaffold55	Denovo_TE2096162	xtx_GLEAN_10020125	DNA/TcMar-Tc1	GO:0005173; stem cell factor receptor binding; function
scaffold55	Denovo_TE2096163	xtx_GLEAN_10020125	DNA/CMC-Chapaev-3	GO:0005173; stem cell factor receptor binding; function
scaffold55	Denovo_TE2096200	xtx_GLEAN_10020137	DNA/TcMar-Tc1	GO:0005524; ATP binding; function
scaffold55	Denovo_TE2096214	xtx_GLEAN_10020139	SINE/MIR	GO:0005515; protein binding; function
scaffold55	Denovo_TE2096238	xtx_GLEAN_10020137	LINE/R2-Hero	GO:0005524; ATP binding; function
scaffold55	Denovo_TE2096261	xtx_GLEAN_10020136	SINE/tRNA-L2
scaffold55	Denovo_TE2096268	xtx_GLEAN_10020137	SINE/MIR	GO:0005524; ATP binding; function
scaffold55	Denovo_TE2096276	xtx_GLEAN_10020125	LINE/L1-Tx1	GO:0005173; stem cell factor receptor binding; function
scaffold55	Denovo_TE2096335	xtx_GLEAN_10020125	LINE/CR1	GO:0005173; stem cell factor receptor binding; function
scaffold55	Denovo_TE2096515	xtx_GLEAN_10020129	LINE/L1	GO:0000166; nucleotide binding; function
scaffold55	Denovo_TE2096525	xtx_GLEAN_10020129	LINE/L1	GO:0000166; nucleotide binding; function
[truncated: 32,989 more rows]
